# Supplementary material for: Altered rumen bacterial flora is associated with increased lipogenesis of adipose tissue in obese dairy cows before calving
Source: Microbiome. 2026 Feb 6;14:66. doi: 10.1186/s40168-026-02343-7 (PMC12895798; doi:10.1186/s40168-026-02343-7)
Supplement: Supplementary file 2 — Additional file 1. Table S1. Composition and nutrient levels of basal diets. Table S2. Primer sequences are used for real-time PCR analysis. Table S3. The FFA concentration was calculated as the mean value of normal and obese cows. Table S4. Composition of CAZymes based on class-level and family-level enzymes. Table S5. KEGG pathways identified in the metagenomes. Table S6. Number of identified differential metabolites in normal and obese cows. Table S7. Sources of the identified metabolites. Table S8. The enrichment analysis of the metabolites from microbiota, co-metabolism and host. [file 40168_2026_2343_MOESM1_ESM.xlsx]

## Sheet: Table Legends
Sheets	Table contents
Table S1	Composition and nutrient levels of basal diets
Table S2	Primer sequences are used for real-time PCR analysis
Table S3	The FFA concentration was calculated as the mean value of normal and obese cows
Table S4	Composition of CAZymes based on class-level and family-level enzymes
Table S5	KEGG pathways identifed in the metagenomes
Table S6	Number of identified differential metabolites in normal and obese cows
Table S7	Sources of the identified metabolites
Table S8	The enrichment analysis of the metabolites from microbiota, co-metabolism and host

## Sheet: Table S1
Table S1. Composition and nutrient levels of basal diets
Feed composition (％ of )	Content
Corn silage	44.73
Corn	16.59
DDGS	6.85
Soybeans	3.5
Soybean hulls	16.1
Soybean meal	2.8
Oat hay	6.8
Premix1	1.85
NaHCO3	0.5
MgO	0.28
Nutrient composition2
NEL, MJ/kg	6.14
OM	91.5
CP	13.53
EE	4.3
NDF	45.37
ADF	23.54
Starch	21.1
Ca	0.71
P	0.36
NFC	25.8
NEL = net energy for lactation; OM = organic matter; CP = crude protein; EE = ether extract; NDF = neutral detergent fiber; ADF = acid detergent fiber; NFC = non-fibrous carbohydrate. 1One kilogram of premix contained the following: 4 mg cobalt; 245 mg copper; 982 mg manganese; 1340 mg zinc; 16 mg iodine; 7 mg selenium; 356 mg iron; 6 mg magnesium; 242,000 IU vitamin A; 77,600 IU vitamin D; 1900 …

## Sheet: Table S2
Table S2. Primer sequences are used for real-time PCR analysis
Genes	Sequence number	Forward primer (5' to 3')	Reverse primer (5' to 3')	Size(bp)	Temperature (℃)
GAPDH	NM_001034034.2	GGGTCATCATCTCTGCACCT	ACAGTCTTCTGGGTGGCAGT	211	60
ACTB	NM_173979.3	CCTGCGGCATTCACGAAACTAC	ACTCCTGCTTGCTGATCCACATC	273	60
FAS	NM_001012669.1	ACAGCCTCTTCCTGTTTGACG	CTCTGCACGATCAGCTCGAC	144	60
ACC1	NM_174224.2	TCCTGCTGCTATTGCTACTCCA	CAGTCCCCGCACTCACATAA	95	60
SREBP-1C	NM_001113302.1	GACACCACCAGCATCAACCACG	CAGCCCATTCATCAGCCAGACC	117	60
ACSL1	NM_001076085.1	CAAGCCTCCAGTACCTGAAGATC	AACGTGTTCTCTGTCATTTTCACAA	138	60
ACLY	NM_001037457.1	CCTGCCATGCTCCAAGGAAA	GGGAGCAGACGTAGTCGAAG	118	60
CPT1	NM_001304989.2	ACGCCGTGAAGTATAACCCT	CCAAAAATCGCTTGTCCCTT	119	60
CPT2	NM_001045889.2	CACCATTAGAAGATACCTCAGTGC	TCCAGTTTCAAAACTCTTACACAACT	94	60
PPARα	NM_001034036.1	TCAGATGGCTCCGTTATT	CCCGCAGATCCTACACT	132	60
ACOX1	NM_001035289.3	AGGAAGTTTGGCATCGCAGA	TCTCTTGCTGAGCAGTGGTG	142	60
ATGL	NM_001046005.2	GAGGAGCTTATCCAGGCCAAT	ATAGAGCGGCAGGTTGTCTG	123	60
CD36	NM_001278621.1	CTCATTGCTGGTGCTGTCATT	CCTTGGCTAGATAACGAACTCTG	277	60
G6P1	NM_001076124.2	AGCAAGTGGTTCCCGTTTC	ACCCAGGCGAGGCAGTA	179	60
PCK1	NM_174737.2	AAGTACCTTGAGGAGCAAGTGAA	GGTGCGTTGTATGGATTGGA	133	60
PC	NM_177946.4	GGACTGCAGCAAGTTCGGTTG	AGTCTGAAACTTCAGCATCTCCTC	120	60
CIDEC	NM_001076031.1	CTGGCAGATGACACCGTATT	TCCTGTGGGTTCACCTTGTA	158	60
PLIN1	NM_001083699.1	GATCGCCTCTGAGCTGAAGG	AGAGCGGCCCCTAGGATTT	108	60
GLU4	NM_174604.1	GACTGGTACCCATGTACGTG	CCGGATGATGTAGAGGTAGC	242	60
ACSS2	NM_001105339.1	CGGATGTGCAGATCTCCTGG	GGGTCTTCAGCATCACACCA	106	60

## Sheet: Table S3
Table S3. The FFA concentration was calculated as the mean value of normal and obese cows
No	Abbreviation	Name	Mean (μg/mL)
1	C8:0	Caprylate	2.07275
2	C10:0	Caprate	10.2445
3	C11:0	Undecanoate	5.64128
4	C12:0	Laurate	11.1837
5	C13:0	Tridecanoate	11.221
6	C14:0	Myristate	12.4232
7	C14:1	Myristoleate	2.19468
8	C15:0	Pentadecanoate	13.1251
9	C16:0	Palmitate	69.4278
10	C16:1	Palmitoleate	5.2315
11	C16:1T	Palmitelaidate	12.2913
12	C17:0	Heptadecanoate	6.12728
13	C17:1	10-Heptadecenoate	8.99896
14	C18:0	Stearate	90.1416
15	C18:1n9c	Oleate	35.0556
16	C18:1n11c	Vaccenate	4.22746
17	C18:1n11t	Transvaccenate	5.87987
18	C18:2n6c	Linoleate	185.873
19	C18:3n3	Alpha Linolenate	19.8817
20	C18:3n6	Gamma Linolenate	19.6043
21	C20:0	Arachidate	11.8731
22	C20:1	11-Eicosenoate	12.1109
23	C20:1T	Trans 11-Eicosenoate	6.49478
24	C20:2	11-14 Eicosadienoate	19.2462
25	C20:3n6	Homogamma Linolenate	17.0293
26	C20:4n6	Arachidonate	14.1809
27	C20:5n3	Eicosapentaenoate	14.4882
28	C21:0	Heneicosanoate	12.5829
29	C22:0	Behenate	6.28893
30	C22:1T	Brassidate	15.9109
31	C22:2	Docosadienoate	18.3492
32	C22:4	Docosatetraenoate	6.48018
33	C22:5n3	Docosapentaenoate	12.2277
34	C22:5n6	Docosapentaenoate	11.9361
35	C23:0	Tricosanoate	12.3192
36	C24:0	Lignocerate	12.496

## Sheet: Table S4
Table S4. Composition of CAZymes based on class-level and family-level enzymes
Family	Family description	Class	Class_description	Mean (counts per million)
AA9	AA9 (formerly GH61) proteins are copper-dependent lytic polysaccharide monooxygenases (LPMOs); cleavage of cellulose chains with oxidation of various carbons (C-1, C-4 and C-6) has been reported several times in the literature;	AA	Auxiliary Activities	0.0822327
AA7	glucooligosaccharide oxidase (EC 1.1.3.-); chitooligosaccharide oxidase (EC 1.1.3.-)	AA	Auxiliary Activities	35.4669
AA6	1,4-benzoquinone reductase (EC. 1.6.5.6)	AA	Auxiliary Activities	874.226
AA5	Oxidase with oxygen as acceptor (EC 1.1.3.-); galactose oxidase (EC 1.1.3.9); glyoxal oxidase (EC 1.2.3.15); alcohol oxidase (EC 1.1.3.13)	AA	Auxiliary Activities	0.0584501
AA4	vanillyl-alcohol oxidase (EC 1.1.3.38)	AA	Auxiliary Activities	33.5472
AA3	cellobiose dehydrogenase (EC 1.1.99.18); glucose 1-oxidase (EC 1.1.3.4); aryl alcohol oxidase (EC 1.1.3.7); alcohol oxidase (EC 1.1.3.13); pyranose oxidase (EC 1.1.3.10)	AA	Auxiliary Activities	67.8709
AA2	manganese peroxidase (EC 1.11.1.13); versatile peroxidase (EC 1.11.1.16); lignin peroxidase (EC 1.11.1.14); peroxidase (EC 1.11.1.-)	AA	Auxiliary Activities	1.45124
AA16	Lytic cellulose monooxygenase (C1-hydroxylating) (EC 1.14.99.54)	AA	Auxiliary Activities	0.204615
AA12	The pyrroloquinoline quinone-dependent oxidoreductase activity was demonstrated for the CC1G_09525 protein of Coprinopsis cinerea.	AA	Auxiliary Activities	2.10976
AA11	AA11 proteins are copper-dependent lytic polysaccharide monooxygenases (LPMOs); cleavage of chitin chains with oxidation of C-1 has been demonstrated for a AA11 LPMO from Aspergillus oryzae;	AA	Auxiliary Activities	0.0257851
AA10	AA10 (formerly CBM33) proteins are copper-dependent lytic polysaccharide monooxygenases (LPMOs); some proteins have been shown to act on chitin, others on cellulose;	AA	Auxiliary Activities	0.201506
AA1	Laccase / p-diphenol:oxygen oxidoreductase / ferroxidase (EC 1.10.3.2); ; ferroxidase (EC 1.10.3.-); Laccase-like multicopper oxidase (EC 1.10.3.-)	AA	Auxiliary Activities	0.0303787
CBM9	Modules of approx. 170 residues found so far only in xylanases. The cellulose-binding function has been demonstrated in one case.	CBM	Carbohydrate-Binding Modules	69.9006
CBM85	NA	CBM	Carbohydrate-Binding Modules	26.6831
CBM83	The boundaries, structure and starch-binding function of the CBM83 module of Eubacterium rectale Amy13K have been reported by Cockburn and coworkers in Molec. Microbiol. (2017) (PMID=29139580)	CBM	Carbohydrate-Binding Modules	0.201497
CBM82	The boundaries, structure and starch-binding function of the CBM82 module of Eubacterium rectale Amy13K have been reported by Cockburn and coworkers in Molec. Microbiol. (2017) (PMID=29139580)	CBM	Carbohydrate-Binding Modules	0.645145
CBM81	Small family of modules of approx. 100 residues, appended to GH5_2 enzymes. So far found exclusively in a few gammaproteobacteria. The CBM81 from an uncultivated species was shown to have binding affinity for beta-1,4-, beta-1,3,-glucans, xyloglucan, avicel and cellooligosaccharides.	CBM	Carbohydrate-Binding Modules	4.76896
CBM80	Modules of approx. 90 residues found so far only in ruminococcal enzymes of families GH5 or GH26. Broad specificity for β-glycans (xyloglucan, glucomannan, galactomannan, barley β-glucan).	CBM	Carbohydrate-Binding Modules	0.0302885
CBM8	The cellulose-binding module from a cellulase of the slime mold Dictyostelium discoideum has been experimentally shown to bind cellulose.	CBM	Carbohydrate-Binding Modules	4.60198
CBM79	Modules of approx. 130 residues found so far only in ruminococcal proteins. Binding to various β-glucans was shown for the R. flavefaciens GH9 enzyme.	CBM	Carbohydrate-Binding Modules	0.115464
CBM78	Modules of approx. 150 residues appended to the C-terminus of GH5 and GH26 enzymes. So far found exclusively in Ruminococcal enzymes. The R. flavefaciens module has been shown to bind decorated β-1,4-glucans with a preference for xyloglucan.	CBM	Carbohydrate-Binding Modules	11.7467
CBM77	Pectin binding modules of approx. 110 residues. The Ruminococcus flavefaciens CBM77 was shown to bind various pectins of low degree of esterification.	CBM	Carbohydrate-Binding Modules	11.9232
CBM76	Modules of approx. 170 residues appended to GH44 enzymes. So far found exclusively in Ruminococci. Broad specificity binding to β-glucans demontsrated for the R. flavefaciens module, which binds xyloglucan, glucomannan, and barley β-glucan.	CBM	Carbohydrate-Binding Modules	0.923909
CBM75	Modules of 290 residues appended to GH43_16 enzymes. So far found exclusively in Ruminococci. The xyloglucan-binding function was demonstrated for the R. flavefaciens protein.	CBM	Carbohydrate-Binding Modules	0.291556
CBM74	Modules of approx. 300 residues appended to several α-amylases. The starch-binding function has been demonstrated for the CBM74 appended to the GH13 α-amylase of Microbacterium aureum B8.A	CBM	Carbohydrate-Binding Modules	2.69345
CBM73	Modules of approx 65 residues found on various enzymes active of chitin. Chitin-binding function demonstrated for the Cellvibrio japonicus CjLPMO10A protein.	CBM	Carbohydrate-Binding Modules	0.679836
CBM72	Modules of 130-180 residues found at the C-terminus glycoside hydrolases from various families, sometimes as tandem repeats. The CBM72 found on an endoglucanase from an uncultivated microorganism was found to bind a broad spectrum of polysaccharides including soluble and insoluble cellulose, β-1,3/1,4-mixed linked glucans, xylan, and β-mannan [PMID=26765840].	CBM	Carbohydrate-Binding Modules	42.8913
CBM71	The two CBM71s of S. pneumoniae BgaA bind lactose and LacNAc.	CBM	Carbohydrate-Binding Modules	5.15231
CBM70	The hyaluronan-specific binding function of the N-terminal CBM70 module of Streptococcus pneumoniae hyaluronate lyase has been demonstrated.	CBM	Carbohydrate-Binding Modules	5.43608
CBM69	starch-binding function demonstrated in one case; distantly related to families CBM20 and CBM48	CBM	Carbohydrate-Binding Modules	31.1638
CBM67	Fujimoto et al. [PMID : 23486481] disclosed the L-rhamnose binding activity and 3-D structure of the CBM67 of Streptomyces avermitilis α-L-rhamnosidase (SaRha78A);	CBM	Carbohydrate-Binding Modules	219.839
CBM66	The CBM66 module, derived from the Bacillus subtilis exo-acting β-fructosidase SacC, targets the terminal fructoside residue of fructans.	CBM	Carbohydrate-Binding Modules	79.7962
CBM65	CBM65A and CBM65B, derived from Eubacterium cellulosolvens endoglucanase EcCel5A, bind to a range of β-glucans but, uniquely, display significant preference for xyloglucan	CBM	Carbohydrate-Binding Modules	0.251298
CBM64	Module found at C-term of several Spirochaeta thermophila proteins. Binding to cellulose shown by Angelov, Loderer, Pompei & Liebl (2011) AEM, 77:5483-5489 [PMID - 21685171]	CBM	Carbohydrate-Binding Modules	4.75743
CBM63	The CBM63 module of Bacillus subtilis expansin EXLX1 has been shown to bind cellulose.	CBM	Carbohydrate-Binding Modules	1.9002
CBM62	The CBM62 module od Clostridium thermocellum Cthe_2193 protein binds galactose moieties found on xyloglucan, arabinogalactan and galactomannan.	CBM	Carbohydrate-Binding Modules	119.532
CBM61	Modules of approx. 150 residues found appended to GH16, GH30, GH31, GH43, GH53 and GH66 catalytic domains. A beta-1,4-galactan binding function has been demonstrated for the CBM60 of Thermotoga maritima GH53 galactanase [PMID: 20826814].	CBM	Carbohydrate-Binding Modules	381.295
CBM60	Modules of approx 120 residues usually found appended to xylanases. The xylan-binding function and the relatedness (circular permutation) to family CBM36 has been demonstrated [PMID: 20659893].	CBM	Carbohydrate-Binding Modules	0.349907
CBM6	Modules of approx. 120 residues. The cellulose-binding function has been demonstrated in one case on amorphous cellulose and beta-1,4-xylan. Some of these modules also bind beta-1,3-glucan, beta-1,3-1,4-glucan, and beta-1,4-glucan.	CBM	Carbohydrate-Binding Modules	24.8571
CBM59	Binding to mannan, xylan, and cellulose demonstrated for the CBM59 of ManF-X10 xylanase from an environmental genomic DNA library (Li et al. (2009) World Journal of Microbiology and Biotechnology 25:2071-2078; doi:10.1007/s11274-009-0111-6)	CBM	Carbohydrate-Binding Modules	0.0917946
CBM58	The CBM58 module of the Bacteroides thetaiotaomicron SusG protein has been shown to bind maltoheptaose	CBM	Carbohydrate-Binding Modules	3.87884
CBM57	Created from reading Schallus et al (2008) Mol Biol Cell. 19:3404-3414 [PMID: 18524852] and finding related domains attached to various glycosidases.	CBM	Carbohydrate-Binding Modules	8.23057
CBM56	beta-1,3-glucan binding function demonstrated by Yamamoto et al. (1998) FEBS Letters 433:41-43 [PMID: 9738929]	CBM	Carbohydrate-Binding Modules	885.963
CBM54	Binding to xylan, yeast cell wall glucan and chitin shown in Dvortsov et al., Microbiology UK (2009) in press.	CBM	Carbohydrate-Binding Modules	2.45771
CBM53	Starch-binding function demonstrated by Valdez et al. (2008) [PMID: 18260645]	CBM	Carbohydrate-Binding Modules	0.0852292
CBM52	Modules of approx. 60 residues attached to a few GH81 enzymes but present in other proteins. Binding to beta-1,3-glucan demonstrated for Schizosaccharomyces pombe 972h- endo-1,3-beta-glucanase Eng1 [Martin-Quadrado et al., Mol. Microbiol. (2008) 69:188-200 PMID:18466295]	CBM	Carbohydrate-Binding Modules	0.0176057
CBM51	Modules of approx. 150 residues found attached to various enzymes from families GH2, GH27, GH31, GH95, GH98 and GH101 . Binding to galactose and to blood group A/B-antigens demonstrated in the case of C. perfringens GH95CBM51 and GH98CBM51 respectively [Gregg KJ et al. (2008) J. Biol. Chem. 283:12604-13 PMID: 18292090].	CBM	Carbohydrate-Binding Modules	43.8577
CBM50	Modules of approx. 50 residues found attached to various enzymes from families GH18, GH19, GH23, GH24, GH25 and GH73, i.e. enzymes cleaving either chitin or peptidoglycan. Binding to chitopentaose demonstrated in the case of Pteris ryukyuensis chitinase A [Ohnuma T et al. (2008) J. Biol. Chem. 283:5178-87 (PMID: 18083709)]. CBM50 modules are also found in a multitude of other enzymes targeting th…	CBM	Carbohydrate-Binding Modules	725.25
CBM5	Modules of approx. 60 residues found in bacterial enzymes. Chitin-binding described in several cases. Distantly related to the CBM12 family.	CBM	Carbohydrate-Binding Modules	81.0006
CBM49	Modules of approx. 100 residues found at the C-terminus of plant GH9 enzymes. Distantly related to CBM2 modules. Binding to crystalline cellulose demonstrated in the case of Solanum lycopersicum Cel8 enzyme (SlCel9C1).	CBM	Carbohydrate-Binding Modules	0.469696
CBM48	Modules of approx. 100 residues with glycogen-binding function, appended to GH13 modules. Also found in the beta subunit (glycogen-binding) of AMP-activated protein kinases (AMPK)	CBM	Carbohydrate-Binding Modules	56.8133
CBM47	Modules of approx 150 residues. Fucose-binding activity demonstrated	CBM	Carbohydrate-Binding Modules	3.15283
CBM46	Modules of approx. 100 residues, found at the C-terminus of several GH5 cellulases. Cellulose-binding function demonstrated in one case.	CBM	Carbohydrate-Binding Modules	9.90779
CBM44	The C-terminal CBM44 module of the Clostridium thermocellum enzyme has been demonstrated to bind equally well cellulose and xyloglucan	CBM	Carbohydrate-Binding Modules	157.321
CBM43	Modules of approx. 90-100 residues found at the C-terminus of GH17 or GH72 enzymatic modules and also sometimes isolated. CBM43 modules sometimes carry a C-terminal membrane anchor. The beta-1,3-glucan binding function has been demonstrated with the olive pollen protein Ole e 10.	CBM	Carbohydrate-Binding Modules	0.038573
CBM42	Modules of approx. 160 residues found mostly at the C-terminus of GH54 catalytic domains. Binding to arabinofuranose (present in arabinoxylan) has been demonstrated.	CBM	Carbohydrate-Binding Modules	0.369974
CBM41	Modules of approx. 100 residues found in primarily in bacterial pullulanases. The N-terminal module from Thermotoga maritima Pul13 has been shown to bind to the alpha-glucans amylose, amylopectin, pullulan, and oligosaccharide fragments derived from these polysaccharides (Lammerts van Bueren et al. (2004) Biochemistry 43:15633-42) (PMID: 15581376).	CBM	Carbohydrate-Binding Modules	0.367387
CBM40	Modules of approx. 200 residues, found at the N-terminus of GH33 sialidases. Can also be found inserted in the beta-propeller of GH33 sialidases. The sialic acid binding function has been demonstrated for the N-terminal CBM40 of Vibrio cholerae sialidase (Moustafa et al. (2004) J Biol Chem 279:40819-26) (PMID: 15226294).	CBM	Carbohydrate-Binding Modules	103.273
CBM4	Modules of approx. 150 residues found in bacterial enzymes. Binding of these modules has been demonstrated with xylan, beta-1,3-glucan, beta-1,3-1,4-glucan, beta-1,6-glucan and amorphous cellulose but not with crystalline cellulose.	CBM	Carbohydrate-Binding Modules	391.733
CBM39	Modules generally found at the N-terminus of a GH16 module (itself frequently lacking a catalytic machinery) and more seldomly in isolation. The beta-1,3-glucan binding function has been demonstrated, along with binding to lipopolysaccharide and lipoteichoic acid.	CBM	Carbohydrate-Binding Modules	4.0508
CBM38	The inulin-binding function has been demonstrated in the case of the cycloinulo-oligosaccharide fructanotransferase from Paenibacillus macerans (Bacillus macerans) by Lee et al. (2004) FEMS Microbiol Lett 234:105-10. (PMID:15109727).	CBM	Carbohydrate-Binding Modules	17.6981
CBM37	Modules of approx. 100 residues, conserved in numerous R. albus polysaccharide-degrading enzymes and other proteins from this bacterium. Several members of CBM37 have been shown to exhibit rather broad binding specificity to xylan, chitin, microcrystalline and phosphoric-acid swollen cellulose, as well as more heterogeneous substrates, such as alfalfa cell walls, banana stem and wheat straw.	CBM	Carbohydrate-Binding Modules	417.948
CBM36	Modules of approx. 120-130 residues displaying structural similarities to CBM6 modules. The only CBM36 currently characterised, that from Paenbacillus polymyxa xylanase 43A, shows calcium-dependent binding of xylans and xylooligosaccharides. X-ray crystallography shows that there is a direct interaction between calcium and ligand.	CBM	Carbohydrate-Binding Modules	1.70642
CBM35	Modules of approx. 130 residues. A module that is conserved in three Cellvibrio xylan-degrading enzymes binds to xylan and the interaction is calcium dependent, while a module from a Cellvibrio mannanase binds to decorated soluble mannans and mannooligosaccharides. A module in a	CBM	Carbohydrate-Binding Modules	178.82
CBM34	Modules of approx. 120 residues. Granular starch-binding function has been demonstrated in the case of Thermoactinomyces vulgaris R-47 alpha-amylase 1 (TVAI).	CBM	Carbohydrate-Binding Modules	0.365552
CBM32	Binding to galactose and lactose has been demonstrated for the module of Micromonospora viridifaciens sialidase (PMID: 16239725). Binding to polygalacturonic acid has been shown for a Yersinia member (PMID: 17292916). Binding to LacNAc (beta-D-galactosyl-1,4-beta-D-N-acetylglucosamine) has been shown for an N-acetylglucosaminidase from Clostridium perfingens (PMID: 16990278).	CBM	Carbohydrate-Binding Modules	347.145
CBM31	Binding to beta-1,3-xylan has been demonstrated for the C-terminal module of the beta-1,3-xylanase of Alcaligenes sp. XY234.	CBM	Carbohydrate-Binding Modules	0.212617
CBM30	Binding to cellulose has been demonstrated for the N-terminal module of Fibrobacter succinogenes CelF.	CBM	Carbohydrate-Binding Modules	2.14597
CBM3	Modules of approx. 150 residues found in bacterial enzymes. The cellulose-binding function has been demonstrated in many cases. In one instance binding to chitin has been reported.	CBM	Carbohydrate-Binding Modules	0.379861
CBM29	Binding to mannan/glucomannan has been demonstrated.	CBM	Carbohydrate-Binding Modules	0.251887
CBM28	The module from the endo-1,4-glucanase of Bacillus sp. 1139 binds to non-crystalline cellulose, cellooligosaccharides, and beta-(1,3)(1,4)-glucans	CBM	Carbohydrate-Binding Modules	1.41544
CBM27	Mannan-binding function demonstrated in two cases	CBM	Carbohydrate-Binding Modules	2.85176
CBM26	Starch-binding function demonstrated in two cases.	CBM	Carbohydrate-Binding Modules	181.719
CBM25	Starch-binding function demonstrated in one case.	CBM	Carbohydrate-Binding Modules	1.94382
CBM23	Mannan-binding function demonstrated in one case.	CBM	Carbohydrate-Binding Modules	4.05771
CBM22	A xylan binding function has been demonstrated in several cases and affinity with mixed beta-1,3/beta-1,4-glucans in one. In several cases a thermostabilizing effect has also been seen.	CBM	Carbohydrate-Binding Modules	36.0035
CBM21	Modules of approx. 100 residues. The granular starch-binding function has been demonstrated in one case. Sometimes designated as starch-binding domains (SBD).	CBM	Carbohydrate-Binding Modules	1.1241
CBM20	The granular starch-binding function has been demonstrated in several cases. Interact strongly with cyclodextrins. Often designated as starch-binding domains (SBD).	CBM	Carbohydrate-Binding Modules	55.3552
CBM2	Modules of approx. 100 residues and which are found in a large number of bacterial enzymes. The cellulose-binding function has been demonstrated in many cases. Several of these modules have been shown to also bind chitin or xylan.	CBM	Carbohydrate-Binding Modules	39.0066
CBM19	Modules of 60-70 residues with chitin-binding function.	CBM	Carbohydrate-Binding Modules	17.6039
CBM17	Modules of approx. 200 residues. Binding to amorphous cellulose, cellooligosaccharides and derivatized cellulose has been demonstrated.	CBM	Carbohydrate-Binding Modules	0.0039152
CBM16	Carbohydrate-binding module 16. Binding to cellulose and glucomannan demonstrated [B. Bae et al (2008) J Biol Chem. 283:12415-25 (PMID: 18025086)]	CBM	Carbohydrate-Binding Modules	83.9936
CBM14	Modules of approx. 70 residues. The chitin-binding function has been demonstrated in several cases. These modules are found attached to a number of chitinase catalytic domains, but also in non-catalytic proteins either in isolation or as multiple repeats.	CBM	Carbohydrate-Binding Modules	0.339908
CBM13	Modules of approx. 150 residues which always appear as a threefold internal repeat. The only apparent exception to this, xylanase II of Actinomadura sp. FC7 (GenBank U08894), is in fact not completely sequenced. These modules were first identified in several plant lectins such as ricin or agglutinin of Ricinus communis which bind galactose residues. The three-dimensional structure of a plant lect…	CBM	Carbohydrate-Binding Modules	120.262
CBM12	Modules of approx. 40-60 residues. The majority of these modules is found among chitinases where the function is chitin-binding. Distantly related to the CBM5 family.	CBM	Carbohydrate-Binding Modules	355.226
CBM11	Modules of approx. 180-200 residues. The CBM11 of Clotridium thermocellum Cel26A-Cel5E has been shown to bind both beta-1,4-glucan and beta-1,3-1,4-mixed linked glucans.	CBM	Carbohydrate-Binding Modules	1.43801
CE9	N-acetylglucosamine 6-phosphate deacetylase (EC 3.5.1.25); N-acetylgalactosamine-6-phosphate deacetylase (EC 3.5.1.80).	CE	Carbohydrate Esterases	73.1659
CE8	pectin methylesterase (EC 3.1.1.11).	CE	Carbohydrate Esterases	729.74
CE7	acetyl xylan esterase (EC 3.1.1.72); cephalosporin-C deacetylase (EC 3.1.1.41).	CE	Carbohydrate Esterases	506.309
CE6	acetyl xylan esterase (EC 3.1.1.72).	CE	Carbohydrate Esterases	662.37
CE5	acetyl xylan esterase (EC 3.1.1.72); cutinase (EC 3.1.1.74)	CE	Carbohydrate Esterases	35.2708
CE4	acetyl xylan esterase (EC 3.1.1.72); chitin deacetylase (EC 3.5.1.41); chitooligosaccharide deacetylase (EC 3.5.1.-); peptidoglycan GlcNAc deacetylase (EC 3.5.1.-); peptidoglycan N-acetylmuramic acid deacetylase (EC 3.5.1.-).	CE	Carbohydrate Esterases	478.976
CE3	acetyl xylan esterase (EC 3.1.1.72).	CE	Carbohydrate Esterases	385.245
CE2	acetyl xylan esterase (EC 3.1.1.72).	CE	Carbohydrate Esterases	412.622
CE16	acetylesterase (EC 3.1.1.6) active on various carbohydrate acetyl esters	CE	Carbohydrate Esterases	0.691282
CE15	4-O-methyl-glucuronoyl methylesterase (EC 3.1.1.-)	CE	Carbohydrate Esterases	312.824
CE14	N-acetyl-1-D-myo-inosityl-2-amino-2-deoxy-alpha-D-glucopyranoside deacetylase (EC 3.5.1.89); diacetylchitobiose deacetylase (EC 3.5.1.-); mycothiol S-conjugate amidase (EC 3.5.1.-)	CE	Carbohydrate Esterases	288.15
CE13	pectin acetylesterase (EC 3.1.1.-)	CE	Carbohydrate Esterases	9.97467
CE12	pectin acetylesterase (EC 3.1.1.-); rhamnogalacturonan acetylesterase (EC 3.1.1.-); acetyl xylan esterase (EC 3.1.1.72)	CE	Carbohydrate Esterases	565.752
CE11	UDP-3-0-acyl N-acetylglucosamine deacetylase (EC 3.5.1.-).	CE	Carbohydrate Esterases	249.007
CE10	arylesterase (EC 3.1.1.-); carboxyl esterase (EC 3.1.1.3); acetylcholinesterase (EC 3.1.1.7); cholinesterase (EC 3.1.1.8); sterol esterase (EC 3.1.1.13); brefeldin A esterase (EC 3.1.1.-).	CE	Carbohydrate Esterases	3367.09
CE1	acetyl xylan esterase (EC 3.1.1.72); cinnamoyl esterase (EC 3.1.1.-); feruloyl esterase (EC 3.1.1.73); carboxylesterase (EC 3.1.1.1); S-formylglutathione hydrolase (EC 3.1.2.12)	CE	Carbohydrate Esterases	3215.99
GH99	glycoprotein endo-alpha-1,2-mannosidase (EC 3.2.1.130)	GH	Glycoside Hydrolases	74.9061
GH98	endo-beta-galactosidase (EC 3.2.1.-)	GH	Glycoside Hydrolases	94.6864
GH97	alpha-glucosidase (EC 3.2.1.20); alpha-galactosidase (EC 3.2.1.22)	GH	Glycoside Hydrolases	1696.06
GH95	alpha-1,2-L-fucosidase (EC 3.2.1.63); alpha-L-fucosidase (EC 3.2.1.51)	GH	Glycoside Hydrolases	900.677
GH94	cellobiose phosphorylase (EC 2.4.1.20); cellodextrin phosphorylase (EC 2.4.1.49); chitobiose phosphorylase (EC 2.4.1.-); cyclic beta-1,2-glucan synthase (EC 2.4.1.-)	GH	Glycoside Hydrolases	652.866
GH93	exo-alpha-L-1,5-arabinanase (EC 3.2.1.-)	GH	Glycoside Hydrolases	18.0545
GH92	mannosyl-oligosaccharide alpha-1,2-mannosidase (EC 3.2.1.113); mannosyl-oligosaccharide alpha-1,3-mannosidase (EC 3.2.1.-);	GH	Glycoside Hydrolases	840.608
GH91	inulin lyase [DFA-I-forming] (EC 4.2.2.17); inulin lyase [DFA-III-forming] (EC 4.2.2.18); dIota;-fructofuranose 1,2':2,3' dianhydride hydrolase [DFA-IIIase] (EC 3.2.1.-)	GH	Glycoside Hydrolases	0.166806
GH90	endorhamnosidase (EC 3.2.1.-)	GH	Glycoside Hydrolases	0.0117992
GH9	endoglucanase (EC 3.2.1.4); cellobiohydrolase (EC 3.2.1.91); beta-glucosidase (EC 3.2.1.21); exo-beta-glucosaminidase (EC 3.2.1.165)	GH	Glycoside Hydrolases	753.049
GH89	alpha-N-acetylglucosaminidase (EC 3.2.1.50)	GH	Glycoside Hydrolases	197.424
GH88	d-4,5 unsaturated beta-glucuronyl hydrolase (EC 3.2.1.-)	GH	Glycoside Hydrolases	82.5423
GH87	mycodextranase (EC 3.2.1.61); alpha-1,3-glucanase (EC 3.2.1.59)	GH	Glycoside Hydrolases	3.84836
GH86	beta-agarase (EC 3.2.1.81)	GH	Glycoside Hydrolases	0.0292196
GH85	endo-beta-N-acetylglucosaminidase (EC 3.2.1.96)	GH	Glycoside Hydrolases	10.8666
GH84	N-acetyl beta-glucosaminidase (EC 3.2.1.52); hyaluronidase (EC 3.2.1.35)	GH	Glycoside Hydrolases	34.6222
GH82	Iota;-carrageenase (EC 3.2.1.157)	GH	Glycoside Hydrolases	0.654052
GH81	endo-beta-1,3-glucanase (EC 3.2.1.39)	GH	Glycoside Hydrolases	9.04948
GH8	chitosanase (EC 3.2.1.132); cellulase (EC 3.2.1.4); licheninase (EC 3.2.1.73); endo-1,4-beta-xylanase (EC 3.2.1.8); reducing-end-xylose releasing exo-oligoxylanase (EC 3.2.1.156)	GH	Glycoside Hydrolases	239.306
GH79	beta-glucuronidase (EC 3.2.1.31); beta-4-O-methyl-glucuronidase (EC 3.2.1.-); heparanase (EC 3.2.1.-); baicalin beta-glucuronidase (EC 3.2.1.167)	GH	Glycoside Hydrolases	2.32216
GH78	alpha-L-rhamnosidase (EC 3.2.1.40)	GH	Glycoside Hydrolases	711.487
GH77	amylomaltase or 4-alpha-glucanotransferase (EC 2.4.1.25)	GH	Glycoside Hydrolases	733.86
GH76	alpha-1,6-mannanase (EC 3.2.1.101)	GH	Glycoside Hydrolases	190.553
GH75	chitosanase (EC 3.2.1.132)	GH	Glycoside Hydrolases	0.27552
GH74	endoglucanase (EC 3.2.1.4); oligoxyloglucan reducing end-specific cellobiohydrolase (EC 3.2.1.150); xyloglucanase (EC 3.2.1.151)	GH	Glycoside Hydrolases	95.676
GH73	peptidoglycan hydrolase with endo-beta-N-acetylglucosaminidase specificity (EC 3.2.1.-)	GH	Glycoside Hydrolases	531.446
GH71	alpha-1,3-glucanase (EC 3.2.1.59).	GH	Glycoside Hydrolases	0.570045
GH70	dextransucrase (EC 2.4.1.5); alternansucrase (EC 2.4.1.140); reuteransucrase (EC 2.4.1.-); alpha-4,6-glucanotransferase (EC 2.4.1.-)	GH	Glycoside Hydrolases	0.078986
GH67	alpha-glucuronidase (EC 3.2.1.139); xylan alpha-1,2-glucuronidase (EC 3.2.1.131)	GH	Glycoside Hydrolases	324.369
GH66	cycloisomaltooligosaccharide glucanotransferase (EC 2.4.1.-); dextranase (EC 3.2.1.11).	GH	Glycoside Hydrolases	20.8627
GH65	alpha,alpha-trehalase (EC 3.2.1.28); maltose phosphorylase (EC 2.4.1.8); trehalose phosphorylase (EC 2.4.1.64); kojibiose phosphorylase (EC 2.4.1.230); trehalose-6-phosphate phosphorylase (EC 2.4.1.-);	GH	Glycoside Hydrolases	22.2222
GH64	beta-1,3-glucanase (EC 3.2.1.39).	GH	Glycoside Hydrolases	1.61661
GH63	processing alpha-glucosidase (EC 3.2.1.106); alpha-1,3-glucosidase (EC 3.2.1.84); alpha-glucosidase (EC 3.2.1.20)	GH	Glycoside Hydrolases	32.4393
GH6	endoglucanase (EC 3.2.1.4); cellobiohydrolase (EC 3.2.1.91)	GH	Glycoside Hydrolases	0.332144
GH59	galactocerebrosidase (EC 3.2.1.46)	GH	Glycoside Hydrolases	18.0978
GH57	alpha-amylase (EC 3.2.1.1); 4-alpha-glucanotransferase (EC 2.4.1.25); alpha-galactosidase (EC 3.2.1.22); amylopullulanase (EC 3.2.1.41); branching enzyme (EC 2.4.1.18)	GH	Glycoside Hydrolases	267.536
GH55	exo-beta-1,3-glucanase (EC 3.2.1.58); endo-beta-1,3-glucanase (EC 3.2.1.39).	GH	Glycoside Hydrolases	13.1134
GH54	alpha-L-arabinofuranosidase (EC 3.2.1.55); beta-xylosidase (EC 3.2.1.37).	GH	Glycoside Hydrolases	30.9624
GH53	endo-beta-1,4-galactanase (EC 3.2.1.89).	GH	Glycoside Hydrolases	452.167
GH52	beta-xylosidase (EC 3.2.1.37).	GH	Glycoside Hydrolases	0.0097636
GH51	alpha-L-arabinofuranosidase (EC 3.2.1.55); endoglucanase (EC 3.2.1.4)	GH	Glycoside Hydrolases	1328.17
GH50	beta-agarase (EC 3.2.1.81).	GH	Glycoside Hydrolases	60.0942
GH5	chitosanase (EC 3.2.1.132); beta-mannosidase (EC 3.2.1.25); Cellulase (EC 3.2.1.4); glucan 1,3-beta-glucosidase (EC 3.2.1.58); licheninase (EC 3.2.1.73); glucan endo-1,6-beta-glucosidase (EC 3.2.1.75); mannan endo-beta-1,4-mannosidase (EC 3.2.1.78); endo-beta-1,4-xylanase (EC 3.2.1.8); cellulose beta-1,4-cellobiosidase (EC 3.2.1.91); beta-1,3-mannanase (EC 3.2.1.-); xyloglucan-specific endo-beta-…	GH	Glycoside Hydrolases	1245.33
GH49	dextranase (EC 3.2.1.11); isopullulanase (EC 3.2.1.57); dextran 1,6-alpha-isomaltotriosidase (EC 3.2.1.95).	GH	Glycoside Hydrolases	0.0824117
GH48	endoglucanase (EC 3.2.1.4); chitinase (EC 3.2.1.14); cellobiohydrolase (EC 3.2.1.91); endo-processive cellulases (EC 3.2.1.-); [reducing end] cellobiohydrolase (3.2.1.-)	GH	Glycoside Hydrolases	1.28893
GH47	alpha-mannosidase (EC 3.2.1.113)	GH	Glycoside Hydrolases	2.00845
GH46	chitosanase (EC 3.2.1.132)	GH	Glycoside Hydrolases	0.134599
GH45	endoglucanase (EC 3.2.1.4)	GH	Glycoside Hydrolases	1.41835
GH44	endoglucanase (EC 3.2.1.4); xyloglucanase (EC 3.2.1.151)	GH	Glycoside Hydrolases	1.2838
GH43	beta-xylosidase (EC 3.2.1.37); beta-1,3-xylosidase (EC 3.2.1.-); alpha-L-arabinofuranosidase (EC 3.2.1.55); arabinanase (EC 3.2.1.99); xylanase (EC 3.2.1.8); galactan 1,3-beta-galactosidase (EC 3.2.1.145)	GH	Glycoside Hydrolases	4410.23
GH42	beta-galactosidase (EC 3.2.1.23)	GH	Glycoside Hydrolases	66.5966
GH4	maltose-6-phosphate glucosidase (EC 3.2.1.122); alpha-glucosidase (EC 3.2.1.20); alpha-galactosidase (EC 3.2.1.22); 6-phospho-beta-glucosidase (EC 3.2.1.86); alpha-glucuronidase (EC 3.2.1.139).	GH	Glycoside Hydrolases	252.765
GH39	alpha-L-iduronidase (EC 3.2.1.76); beta-xylosidase (EC 3.2.1.37).	GH	Glycoside Hydrolases	147.442
GH38	alpha-mannosidase (EC 3.2.1.24) ; mannosyl-oligosaccharide alpha-1,3-1,6-mannosidase (EC 3.2.1.114); mannosyl-oligosaccharide alpha-1,3-mannosidase (EC 3.2.1.-)	GH	Glycoside Hydrolases	72.0325
GH37	alpha,alpha-trehalase (EC 3.2.1.28).	GH	Glycoside Hydrolases	12.8268
GH36	alpha-galactosidase (EC 3.2.1.22); alpha-N-acetylgalactosaminidase (EC 3.2.1.49); stachyose synthase (EC 2.4.1.67); raffinose synthase (EC 2.4.1.82)	GH	Glycoside Hydrolases	522.356
GH35	beta-galactosidase (EC 3.2.1.23); exo-beta-glucosaminidase (EC 3.2.1.165)	GH	Glycoside Hydrolases	608.722
GH33	sialidase or neuraminidase (EC 3.2.1.18); trans-sialidase (EC 2.4.1.-); 2-keto-3-deoxynononic acid sialidase (EC 3.2.1.-)	GH	Glycoside Hydrolases	259.906
GH32	invertase (EC 3.2.1.26); endo-inulinase (EC 3.2.1.7); beta-2,6-fructan 6-levanbiohydrolase (EC 3.2.1.64); endo-levanase (EC 3.2.1.65); exo-inulinase (EC 3.2.1.80); fructan beta-(2,1)-fructosidase/1-exohydrolase (EC 3.2.1.153); fructan beta-(2,6)-fructosidase/6-exohydrolase (EC 3.2.1.154); sucrose:sucrose 1-fructosyltransferase (EC 2.4.1.99); fructan:fructan 1-fructosyltransferase (EC 2.4.1.100); …	GH	Glycoside Hydrolases	552.018
GH31	alpha-glucosidase (EC 3.2.1.20); alpha-1,3-glucosidase (EC 3.2.1.84); sucrase-isomaltase (EC 3.2.1.48) (EC 3.2.1.10); alpha-xylosidase (EC 3.2.1.-); alpha-glucan lyase (EC 4.2.2.13); isomaltosyltransferase (EC 2.4.1.-).	GH	Glycoside Hydrolases	1841.96
GH30	glucosylceramidase (EC 3.2.1.45); beta-1,6-glucanase (EC 3.2.1.75); beta-xylosidase (EC 3.2.1.37); beta-fucosidase (EC 3.2.1.38); beta-glucosidase (3.2.1.21); endo-beta-1,6-galactanase (EC:3.2.1.164)	GH	Glycoside Hydrolases	305.067
GH3	beta-glucosidase (EC 3.2.1.21); xylan 1,4-beta-xylosidase (EC 3.2.1.37); beta-N-acetylhexosaminidase (EC 3.2.1.52); glucan 1,3-beta-glucosidase (EC 3.2.1.58); glucan 1,4-beta-glucosidase (EC 3.2.1.74); exo-1,3-1,4-glucanase (EC 3.2.1.-); alphalpha-L-arabinofuranosidase (EC 3.2.1.55).	GH	Glycoside Hydrolases	4134.89
GH29	alpha-L-fucosidase (EC 3.2.1.51)	GH	Glycoside Hydrolases	635.169
GH28	polygalacturonase (EC 3.2.1.15); exo-polygalacturonase (EC 3.2.1.67); exo-polygalacturonosidase (EC 3.2.1.82); rhamnogalacturonase (EC 3.2.1.-); endo-xylogalacturonan hydrolase (EC 3.2.1.-); rhamnogalacturonan alpha-L-rhamnopyranohydrolase (EC 3.2.1.40)	GH	Glycoside Hydrolases	841.376
GH27	alpha-galactosidase (EC 3.2.1.22); alpha-N-acetylgalactosaminidase (EC 3.2.1.49); isomalto-dextranase (EC 3.2.1.94); beta-L-arabinopyranosidase (EC 3.2.1.88)	GH	Glycoside Hydrolases	172.911
GH26	beta-mannanase (EC 3.2.1.78); beta-1,3-xylanase (EC 3.2.1.32)	GH	Glycoside Hydrolases	428.835
GH25	lysozyme (EC 3.2.1.17)	GH	Glycoside Hydrolases	936.548
GH24	lysozyme (EC 3.2.1.17)	GH	Glycoside Hydrolases	269.127
GH23	lysozyme type G (EC 3.2.1.17); peptidoglycan lyase (EC 4.2.2.-) also known in the literature as peptidoglycan lytic transglycosylase	GH	Glycoside Hydrolases	738.822
GH22	lysozyme type C (EC 3.2.1.17); lysozyme type i (EC 3.2.1.17); alpha-lactalbumin	GH	Glycoside Hydrolases	8.21055
GH20	beta-hexosaminidase (EC 3.2.1.52); lacto-N-biosidase (EC 3.2.1.140); beta-1,6-N-acetylglucosaminidase) (EC 3.2.1.-); beta-6-SO3-N-acetylglucosaminidase (EC 3.2.1.-)	GH	Glycoside Hydrolases	565.164
GH2	beta-galactosidase (EC 3.2.1.23) ; beta-mannosidase (EC 3.2.1.25); beta-glucuronidase (EC 3.2.1.31); mannosylglycoprotein endo-beta-mannosidase (EC 3.2.1.152); exo-beta-glucosaminidase (EC 3.2.1.165)	GH	Glycoside Hydrolases	4621.91
GH19	chitinase (EC 3.2.1.14).	GH	Glycoside Hydrolases	43.8689
GH18	chitinase (EC 3.2.1.14); endo-beta-N-acetylglucosaminidase (EC 3.2.1.96); xylanase inhibitor; concanavalin B; narbonin	GH	Glycoside Hydrolases	138.662
GH17	glucan endo-1,3-beta-glucosidase (EC 3.2.1.39); glucan 1,3-beta-glucosidase (EC 3.2.1.58); licheninase (EC 3.2.1.73); beta-1,3-glucanosyltransglycosylase (EC 2.4.1.-).	GH	Glycoside Hydrolases	2.08499
GH165	beta-galactosidase (EC 3.2.1.23)	GH	Glycoside Hydrolases	14.2363
GH164	beta-mannosidase (EC 3.2.1.25); beta-mannosidase (EC 3.2.1.25)	GH	Glycoside Hydrolases	1.36692
GH163	endo-beta-N-acetylglucosaminidase cleaving GlcNAc-beta-1,2-Man (EC 3.2.1.-)	GH	Glycoside Hydrolases	135.751
GH161	beta-1,3-glucan phosphorylase (EC 2.4.1.-)	GH	Glycoside Hydrolases	12.819
GH16	xyloglucan:xyloglucosyltransferase (EC 2.4.1.207); keratan-sulfate endo-1,4-beta-galactosidase (EC 3.2.1.103); endo-1,3-beta-glucanase (EC 3.2.1.39); endo-1,3(4)-beta-glucanase (EC 3.2.1.6); licheninase (EC 3.2.1.73); beta-agarase (EC 3.2.1.81); kappa;-carrageenase (EC 3.2.1.83); xyloglucanase (EC 3.2.1.151)	GH	Glycoside Hydrolases	356.673
GH159	beta-D-galactofuranosidase (EC 3.2.1.146)	GH	Glycoside Hydrolases	2.02031
GH158	endo-beta-1,3-glucanase (EC 3.2.1.39)	GH	Glycoside Hydrolases	13.5118
GH156	exo-alpha-sialidase (EC 3.2.1.18);	GH	Glycoside Hydrolases	31.4762
GH154	beta-glucuronidase (3.2.1.31)	GH	Glycoside Hydrolases	158.04
GH153	poly-beta-1,6-D-glucosamine hydrolase (EC 3.2.1.-)	GH	Glycoside Hydrolases	0.530024
GH151	alpha-L-fucosidase (EC 3.2.1.51)	GH	Glycoside Hydrolases	66.4393
GH15	glucoamylase (EC 3.2.1.3); glucodextranase (EC 3.2.1.70); alpha,alpha-trehalase (EC 3.2.1.28)	GH	Glycoside Hydrolases	3.72318
GH149	beta-1,3-glucan phosphorylase (EC 2.4.1.-)	GH	Glycoside Hydrolases	2.59866
GH148	beta-1,3-glucanase (EC 3.2.1.-)	GH	Glycoside Hydrolases	46.3259
GH147	beta-galactosidase (EC 3.2.1.23)	GH	Glycoside Hydrolases	4.58638
GH146	beta-L-arabinofuranosidase (EC 3.2.1.185)	GH	Glycoside Hydrolases	516.382
GH145	L-Rhalpha-alpha-1,4-GlcA alpha-L-rhamnohydrolase (EC 3.2.1.-)	GH	Glycoside Hydrolases	2.63132
GH144	endo-beta-1,2-glucanase (EC 3.2.1.71); beta-1,2-glucooligosaccharide sophorohydrolase (EC 3.2.1.-)	GH	Glycoside Hydrolases	18.2335
GH143	2-keto-3-deoxy-D-lyxo-heptulosaric acid hydrolase (EC 3.2.1.-)	GH	Glycoside Hydrolases	98.6237
GH142	beta-L-arabinofuranosidase (EC 3.2.1.185)	GH	Glycoside Hydrolases	14.8064
GH141	alpha-L-fucosidase (EC 3.2.1.51); xylanase (EC 3.2.1.8)	GH	Glycoside Hydrolases	133.101
GH140	apiosidase (EC 3.2.1.-)	GH	Glycoside Hydrolases	93.7438
GH139	alpha-2-O-Me-L-fucosidase (EC 3.2.1.-)	GH	Glycoside Hydrolases	60.1993
GH138	alpha-galacturonidase (EC 3.2.1.-)	GH	Glycoside Hydrolases	54.6492
GH137	beta-L-arabinofuranosidase (EC 3.2.1.185)	GH	Glycoside Hydrolases	72.2746
GH136	lacto-N-biosidase (EC 3.2.1.140)	GH	Glycoside Hydrolases	7.50113
GH134	endo-β-1,4-mannanase (EC 3.2.1.78);	GH	Glycoside Hydrolases	2.95637
GH133	amylo-α-1,6-glucosidase (EC 3.2.1.33);	GH	Glycoside Hydrolases	362.411
GH130	β-1,4-mannosylglucose phosphorylase (EC 2.4.1.281); β-1,4-mannooligosaccharide phosphorylase (EC 2.4.1.319); β-1,4-mannosyl-N-acetyl-glucosamine phosphorylase (EC 2.4.1.320); β-1,2-mannobiose phosphorylase (EC 2.4.1.-); β-1,2-oligomannan phosphorylase (EC 2.4.1.-); β-1,2-mannosidase (EC 3.2.1.-)	GH	Glycoside Hydrolases	298.337
GH13	alpha-amylase (EC 3.2.1.1); pullulanase (EC 3.2.1.41); cyclomaltodextrin glucanotransferase (EC 2.4.1.19); cyclomaltodextrinase (EC 3.2.1.54); trehalose-6-phosphate hydrolase (EC 3.2.1.93); oligo-alpha-glucosidase (EC 3.2.1.10); maltogenic amylase (EC 3.2.1.133); neopullulanase (EC 3.2.1.135); alpha-glucosidase (EC 3.2.1.20); maltotetraose-forming alpha-amylase (EC 3.2.1.60); isoamylase (EC 3.2.1…	GH	Glycoside Hydrolases	3046.26
GH129	α-N-acetylgalactosaminidase (EC 3.2.1.49);	GH	Glycoside Hydrolases	53.8676
GH128	β-1,3-glucanase (EC 3.2.1.39)	GH	Glycoside Hydrolases	87.7993
GH127	β-L-arabinofuranosidase (EC 3.2.1.185); 3-C-carboxy-5-deoxy-L-xylose (aceric acid) hydrolase	GH	Glycoside Hydrolases	513.437
GH126	α-amylase (EC 3.2.1.-)	GH	Glycoside Hydrolases	7.52923
GH125	exo-alpha-1,6-mannosidase (EC 3.2.1.-)	GH	Glycoside Hydrolases	70.521
GH124	endoglucanase (EC 3.2.1.4)	GH	Glycoside Hydrolases	4.20079
GH123	glycosphingolipid beta-N-acetylgalactosaminidase (EC 3.2.1.-)	GH	Glycoside Hydrolases	49.1107
GH121	beta-L-arabinobiosidase (EC 3.2.1.-)	GH	Glycoside Hydrolases	0.00883095
GH120	beta-xylosidase (EC 3.2.1.37)	GH	Glycoside Hydrolases	64.9673
GH119	alpha-amylase (EC 3.2.1.1)	GH	Glycoside Hydrolases	1.34835
GH117	alpha-1,3-L-neoagarooligosaccharide hydrolase (EC 3.2.1.-); alpha-1,3-L-neoagarobiase / neoagarobiose hydrolase (EC 3.2.1.-)	GH	Glycoside Hydrolases	4.51013
GH116	acid beta-glucosidase (EC 3.2.1.45); beta-glucosidase (EC 3.2.1.21); beta-xylosidase (EC 3.2.1.37)	GH	Glycoside Hydrolases	13.5112
GH115	xylan alpha-1,2-glucuronidase (3.2.1.131); alpha-(4-O-methyl)-glucuronidase (3.2.1.-)	GH	Glycoside Hydrolases	827.399
GH114	endo-alpha-1,4-polygalactosaminidase (EC 3.2.1.109)	GH	Glycoside Hydrolases	22.1457
GH113	beta-mannanase (EC 3.2.1.78)	GH	Glycoside Hydrolases	15.0652
GH112	lacto-N-biose phosphorylase or galacto-N-biose phosphorylase (EC 2.4.1.211); D-galactosyl-1,4-L-rhamnose phosphorylase (EC 2.4.1.-)	GH	Glycoside Hydrolases	10.6292
GH110	alpha-galactosidase (EC 3.2.1.22); alpha-1,3-galactosidase (EC 3.2.1.-)	GH	Glycoside Hydrolases	33.3506
GH11	xylanase (EC 3.2.1.8)	GH	Glycoside Hydrolases	12.7606
GH109	alpha-N-acetylgalactosaminidase (EC 3.2.1.49)	GH	Glycoside Hydrolases	994.709
GH108	N-acetylmuramidase (EC 3.2.1.17)	GH	Glycoside Hydrolases	33.6896
GH106	alpha-L-rhamnosidase (EC 3.2.1.40)	GH	Glycoside Hydrolases	666.222
GH105	unsaturated rhamnogalacturonyl hydrolase (EC 3.2.1.-)	GH	Glycoside Hydrolases	761.921
GH104	peptidoglycan lytic transglycosylase (EC 3.2.1.-)	GH	Glycoside Hydrolases	1.70525
GH103	peptidoglycan lytic transglycosylase (EC 3.2.1.-)	GH	Glycoside Hydrolases	3.15514
GH102	peptidoglycan lytic transglycosylase (EC 3.2.1.-)	GH	Glycoside Hydrolases	1.0931
GH10	endo-1,4-beta-xylanase (EC 3.2.1.8); endo-1,3-beta-xylanase (EC 3.2.1.32)	GH	Glycoside Hydrolases	983.418
GH1	beta-glucosidase (EC 3.2.1.21); beta-galactosidase (EC 3.2.1.23); beta-mannosidase (EC 3.2.1.25); beta-glucuronidase (EC 3.2.1.31); beta-D-fucosidase (EC 3.2.1.38); phlorizin hydrolase (EC 3.2.1.62); exo-beta-1,4-glucanase (EC 3.2.1.74); 6-phospho-beta-galactosidase (EC 3.2.1.85); 6-phospho-beta-glucosidase (EC 3.2.1.86); strictosidine beta-glucosidase (EC 3.2.1.105); lactase (EC 3.2.1.108); amyg…	GH	Glycoside Hydrolases	78.74
GT97	CMP-Neu5Ac:α-galactoside α-2,6-sialyltransferase (EC 2.4.99.-); CMP-Neu5Ac:α-glucoside α-2,6-sialyltransferase (EC 2.4.99.-);	GT	Glycosyl Transferases	0.0383228
GT94	GDP-Man: GlcA-β-1,2-Man-α-1,3-Glc-β-1,4-Glc-α-1-PP-undecaprenol β-1,4-mannosyltransferase (2.4.1.251)	GT	Glycosyl Transferases	40.2784
GT92	UDP-Gal: N-glycan core alpha-1,6-fucoside beta-1,4-galactosyltransferase (EC 2.4.1.-); UDP-Gal: beta-galactoside beta-1,4-galactosyltransferase (EC 2.4.1.-)	GT	Glycosyl Transferases	68.4842
GT90	UDP-Xyl: (mannosyl) glucuronoxylomannan/galactoxylomannan beta-1,2-xylosyltransferase (EC 2.4.2.-)	GT	Glycosyl Transferases	48.9974
GT9	lipopolysaccharide N-acetylglucosaminyltransferase (EC 2.4.1.56); heptosyltransferase (EC 2.4.-.-).	GT	Glycosyl Transferases	246.533
GT89	beta-D-arabinofuranosyl-1-monophosphoryldecaprenol : arabinan beta-1,2-arabinofuranosyltransferase (EC 2.4.2.-)	GT	Glycosyl Transferases	1.17142
GT87	polyprenol-P-Man: alpha-1,2-mannosyltransferase (EC 2.4.1.-)	GT	Glycosyl Transferases	115.301
GT85	beta-D-arabinofuranosyl monophosphoryldecaprenol: galactan alpha-D-arabinofuranosyltransferase (EC 2.4.2.-)	GT	Glycosyl Transferases	0.277627
GT84	cyclic beta-1,2-glucan synthase (EC 2.4.1.-);	GT	Glycosyl Transferases	0.414148
GT83	undecaprenyl phosphate-alpha-L-Ara4N: 4-amino-4-deoxy-beta-L-arabinosyltransferase (EC 2.4.2.-); dodecaprenyl phosphate-beta-galacturonic acid: lipopolysaccharide core alpha-galacturonosyl transferase (EC 2.4.1.-)	GT	Glycosyl Transferases	152.618
GT81	NDP-Glc: glucosyl-3-phosphoglycerate synthase (EC 2.4.1.-); NDP-Man: mannosyl-3-phosphoglycerate synthase (EC 2.4.1.-);	GT	Glycosyl Transferases	3.06406
GT8	lipopolysaccharide alpha-1,3-galactosyltransferase (EC 2.4.1.44); UDP-Glc: (glucosyl)lipopolysaccharide alpha-1,2-glucosyltransferase (EC 2.4.1.-); lipopolysaccharide glucosyltransferase 1 (EC 2.4.1.58); glycogenin glucosyltransferase (EC 2.4.1.186); inositol 1-alpha-galactosyltransferase (galactinol synthase) (EC 2.4.1.123); homogalacturonan alpha-1,4-galacturonosyltransferase (EC 2.4.1.43); UDP…	GT	Glycosyl Transferases	204.369
GT78	GDP-Man: alpha-mannosyltransferase (mannosylglycerate synthase) (EC 2.4.1.-)	GT	Glycosyl Transferases	0.368944
GT76	Dol-P-Man: alpha-1,6-mannosyltransferase (EC 2.4.1.-)	GT	Glycosyl Transferases	6.89616
GT74	alpha-1,2-L-fucosyltransferase (EC 2.4.1.69)	GT	Glycosyl Transferases	0.133425
GT73	CMP-beta-KDO: alpha-3-deoxy-D-manno-octulosonic-acid (KDO) transferase (EC 2.4.99.-).	GT	Glycosyl Transferases	1.3581
GT72	UDP-Glc: DNA alpha-glucosyltransferase (EC 2.4.1.26)	GT	Glycosyl Transferases	0.0510492
GT71	alpha-mannosyltransferase (EC 2.4.1.-)	GT	Glycosyl Transferases	0.0885084
GT70	UDP-GlcA: beta-glucuronosyltransferase (EC 2.4.1.17)	GT	Glycosyl Transferases	0.184888
GT7	lactose synthase (EC 2.4.1.22); beta-N-acetylglucosaminyl-glycopeptide beta-1,4-galactosyltransferase (EC 2.4.1.38); N-acetyllactosamine synthase (EC 2.4.1.90); beta-1,4-N-acetylglucosaminyltransferase (EC 2.4.1.-); xylosylprotein beta-4-galactosyltransferase (EC 2.4.1.133)	GT	Glycosyl Transferases	6.6234
GT69	GDP-Man: alpha-1,3-mannosyltransferase (EC 2.4.1.-)	GT	Glycosyl Transferases	2.68581
GT66	Dol-PP-alpha-oligosaccharide: protein beta-oligosaccharyltransferase (EC 2.4.1.119)	GT	Glycosyl Transferases	5.77168
GT64	UDP-GlcNAc: heparan alpha-N-acetylhexosaminyltransferase (EC 2.4.1.224)	GT	Glycosyl Transferases	0.0484046
GT63	UDP-Glc: DNA beta-glucosyltransferase (EC 2.4.1.27)	GT	Glycosyl Transferases	1.70842
GT62	alpha-1,2-mannosyltransferase (EC 2.4.1.-); alpha-1,6-mannosyltransferase (EC 2.4.1.-)	GT	Glycosyl Transferases	0.384624
GT60	UDP-GlcNAc: polypeptide alpha-N-acetylglucosaminyltransferase (EC 2.4.1.-); UDP-GlcNAc: hydroxyproline polypeptide alpha-N-acetylglucosaminyltransferase (EC 2.4.1.-)	GT	Glycosyl Transferases	0.944797
GT6	alpha-1,3-galactosyltransferase (EC 2.4.1.87); alpha-1,3 N-acetylgalactosaminyltransferase (EC 2.4.1.40); alpha-galactosyltransferase (EC 2.4.1.37); globoside alpha-N-acetylgalactosaminyltransferase (EC 2.4.1.88).	GT	Glycosyl Transferases	26.0277
GT59	Dol-P-Glc: Glc2Man9GlcNAc2-PP-Dol alpha-1,2-glucosyltransferase (EC 2.4.1.-)	GT	Glycosyl Transferases	0.432145
GT56	TDP-Fuc4NAc: lipid II Fuc4NAc transferase (EC 2.4.1.-)	GT	Glycosyl Transferases	1.51478
GT53	UDP-L-Ara: alpha-L-arabinosyltransferase (EC 2.4.2.-)	GT	Glycosyl Transferases	1.22215
GT51	murein polymerase (EC 2.4.1.129).	GT	Glycosyl Transferases	931.295
GT5	UDP-Glc: glycogen glucosyltransferase (EC 2.4.1.11); ADP-Glc: starch glucosyltransferase (EC 2.4.1.21); NDP-Glc: starch glucosyltransferase (EC 2.4.1.242); UDP-Glc: alpha-1,3-glucan synthase (EC 2.4.1.183) UDP-Glc: alpha-1,4-glucan synthase (EC 2.4.1.-)	GT	Glycosyl Transferases	275.679
GT47	heparan beta-glucuronyltransferase (EC 2.4.1.225); xyloglucan beta-galactosyltransferase (EC 2.4.1.-); heparan synthase (EC 2.4.1.-); arabinan alphalpha-L-arabinosyltransferase (EC 2.4.2.-).	GT	Glycosyl Transferases	0.0643535
GT46	Deleted	GT	Glycosyl Transferases	7.60768
GT45	alpha-N-acteylglucosaminyltransferase (EC 2.4.1.-)	GT	Glycosyl Transferases	3.21818
GT44	UDP-Glc: alpha-glucosyltransferase (EC 2.4.1.-); UDP-GlcNAc: alpha-N-acetylglucosaminyltransferase (EC 2.4.1.-).	GT	Glycosyl Transferases	0.935483
GT43	beta-glucuronyltransferase (EC 2.4.1.135); UDP-Xyl: xylan beta-1,4-xylosyltransferase (EC 2.4.2.-)	GT	Glycosyl Transferases	0.444003
GT41	UDP-GlcNAc: peptide beta-N-acetylglucosaminyltransferase (EC 2.4.1.94)	GT	Glycosyl Transferases	25.5437
GT40	beta-1,3-galactofuranosyltransferases (EC 2.4.1.-)	GT	Glycosyl Transferases	0.266684
GT4	sucrose synthase (EC 2.4.1.13); sucrose-phosphate synthase (EC 2.4.1.14); alpha-glucosyltransferase (EC 2.4.1.52); lipopolysaccharide N-acetylglucosaminyltransferase (EC 2.4.1.56); GDP-Man alpha-mannosyltransferase (EC 2.4.1.-); 1,2-diacylglycerol 3-glucosyltransferase (EC 2.4.1.157); diglucosyl diacylglycerol synthase (EC 2.4.1.208); digalactosyldiacylglycerol synthase (EC 2.4.1.141); trehalose …	GT	Glycosyl Transferases	2257.82
GT39	Dol-P-Man: protein alpha-mannosyltransferase (EC 2.4.1.109)	GT	Glycosyl Transferases	42.7705
GT35	glycogen or starch phosphorylase (EC 2.4.1.1).	GT	Glycosyl Transferases	742.507
GT34	UDP-Gal: galactomannan alpha-1,6-galactosyltransferase (EC 2.4.1.-); UDP-Xyl: xyloglucan alpha-1,6-xylosyltransferase (EC 2.4.2.39); alpha-1,2-galactosyltransferase (EC 2.4.1.-)	GT	Glycosyl Transferases	0.396925
GT33	GDP-Man: chitobiosyldiphosphodolichol beta-mannosyltransferase (EC 2.4.1.142).	GT	Glycosyl Transferases	0.0235161
GT32	alpha-1,6-mannosyltransferase (EC 2.4.1.-); alpha-1,4-N-acetylglucosaminyltransferase (EC 2.4.1.-); alpha-1,4-N-acetylgalactosaminyltransferase (EC 2.4.1.-);	GT	Glycosyl Transferases	75.5063
GT31	N-acetyllactosaminide beta-1,3-N-acetylglucosaminyltransferase (EC 2.4.1.149); Glycoprotein-N-acetylgalactosamine 3-beta-galactosyltransferase (EC 2.4.1.122); fucose-specific beta-1,3-N-acetylglucosaminyltransferase (EC 2.4.1.-); globotriosylceramide beta-1,3-GalNAc transferase (EC 2.4.1.79); chondroitin synthase (beta-1,3-GlcUA and beta-1,4-GalNAc transferase (EC 2.4.1.175); chondroitin beta-1,3…	GT	Glycosyl Transferases	5.92187
GT30	CMP-beta-KDO: alpha-3-deoxy-D-manno-octulosonic-acid (KDO) transferase (EC 2.4.99.-).	GT	Glycosyl Transferases	235.748
GT3	glycogen synthase (EC 2.4.1.11).	GT	Glycosyl Transferases	190.467
GT29	sialyltransferase (EC 2.4.99.-); beta-galactoside alpha-2,6-sialyltransferase (EC 2.4.99.1); alpha-N-acetylgalactosaminide alpha-2,6-sialyltransferase (EC 2.4.99.3); beta-galactoside alpha-2,3-sialyltransferase (EC 2.4.99.4); N-acetyllactosaminide alpha-2,3-sialyltransferase (EC 2.4.99.6); (alpha-N-acetyl-neuraminyl-2,3-beta-galactosyl-1,3)-N-acetylgalactosaminide alpha-2,6-sialyltransferase (EC …	GT	Glycosyl Transferases	1.32248
GT28	1,2-diacylglycerol 3-beta-galactosyltransferase (EC 2.4.1.46); 1,2-diacylglycerol 3-beta-glucosyltransferase (EC 2.4.1.157); UDP-GlcNAc: Und-PP-MurAc-pentapeptide beta-N-acetylglucosaminyltransferase (EC 2.4.1.227).	GT	Glycosyl Transferases	353.195
GT27	polypeptide alpha-N-acetylgalactosaminyltransferase (EC 2.4.1.41)	GT	Glycosyl Transferases	30.9047
GT26	UDP-ManNAcA: beta-N-acetyl mannosaminuronyltransferase (EC 2.4.1.-); UDP-ManNAc: beta-N-acetyl-mannosaminyltransferase (EC 2.4.1.-); UDP-Glc: beta-1,4-glucosyltransferase (EC 2.4.1.-).	GT	Glycosyl Transferases	80.9567
GT25	lipopolysaccharide beta-1,4-galactosyltransferase (EC 2.4.1.-); beta-1,3-glucosyltransferase (EC 2.4.1.-); beta-1,2-glucosyltransferase (EC 2.4.1.-); beta-1,2-galactosyltransferase (EC 2.4.1.-)	GT	Glycosyl Transferases	25.3105
GT23	N-acetyl-beta-D-glucosaminide alpha-1,6-L-fucosyltransferase (EC 2.4.1.68)	GT	Glycosyl Transferases	34.6536
GT22	Dol-P-Man alpha-mannosyltransferase (EC 2.4.1.-)	GT	Glycosyl Transferases	1.11684
GT21	UDP-Glc: ceramide beta-glucosyltransferase (EC 2.4.1.80).	GT	Glycosyl Transferases	7.80242
GT20	alpha,alpha-trehalose-phosphate synthase [UDP-forming] (EC 2.4.1.15)	GT	Glycosyl Transferases	1.03056
GT2	cellulose synthase (EC 2.4.1.12); chitin synthase (EC 2.4.1.16); dolichyl-phosphate beta-D-mannosyltransferase (EC 2.4.1.83); dolichyl-phosphate beta-glucosyltransferase (EC 2.4.1.117); N-acetylglucosaminyltransferase (EC 2.4.1.-); N-acetylgalactosaminyltransferase (EC 2.4.1.-); hyaluronan synthase (EC 2.4.1.212); chitin oligosaccharide synthase (EC 2.4.1.-); beta-1,3-glucan synthase (EC 2.4.1.34…	GT	Glycosyl Transferases	5405.83
GT19	lipid-A-disaccharide synthase (EC 2.4.1.182).	GT	Glycosyl Transferases	287.736
GT17	beta-1,4-mannosyl-glycoprotein beta-1,4-N-acetylglucosaminyltransferase (EC 2.4.1.144).	GT	Glycosyl Transferases	2.36232
GT15	glycolipid 2-alpha-mannosyltransferase (EC 2.4.1.131); GDP-Man: alpha-1,2-mannosyltransferase (EC 2.4.1.-).	GT	Glycosyl Transferases	0.0071139
GT14	beta-1,3-galactosyl-O-glycosyl-glycoprotein beta-1,6-N-acetylglucosaminyltransferase (EC 2.4.1.102); N-acetyllactosaminide beta-1,6-N-acetylglucosaminyltransferase (EC 2.4.1.150); protein O-beta-xylosyltransferase (EC 2.4.2.26)	GT	Glycosyl Transferases	30.0092
GT13	alpha-1,3-mannosyl-glycoprotein beta-1,2-N-acetylglucosaminyltransferase (EC 2.4.1.101)	GT	Glycosyl Transferases	31.4214
GT12	[N-acetylneuraminyl]-galactosylglucosylceramide N-acetylgalactosaminyltransferase (EC 2.4.1.92).	GT	Glycosyl Transferases	10.0176
GT11	GDP-L-Fuc: galactoside alpha-1,2-L-fucosyltransferase (EC 2.4.1.69); GDP-L-Fuc: beta-LacNac alpha-1,3-L-fucosyltransferase (EC 2.4.1.-)	GT	Glycosyl Transferases	166.739
GT107	CMP-beta-KDO: beta-2,4-KDO transferase (EC 2.4.99.-); CMP-beta-KDO: beta-2,7-KDO transferase (EC 2.4.99.-)	GT	Glycosyl Transferases	0.605091
GT105	Dol-P-Man: protein alpha-mannosyltransferase (EC 2.4.1.109); Dol-P-Man:protein mannosyltransferase (EC 2.4.1.109)	GT	Glycosyl Transferases	0.440759
GT104	dTDP-beta-L-Rhap : arginine alpha-L-rhamnosyltransferase (EC 2.4.1.-)	GT	Glycosyl Transferases	0.512795
GT103	UDP-GlcpNAc: O-antigen-polysaccharide beta-1,4-N-acetylglucosaminyltransferase (EC 2.4.1.56)	GT	Glycosyl Transferases	0.156884
GT102	dTDP-beta-L-Rhap : O-antigen-polysaccharide alpha-1,3-L-rhamnosyltransferase (EC 2.4.1.289)	GT	Glycosyl Transferases	9.55504
GT101	glucosyltransferase (EC 2.4.1.-)	GT	Glycosyl Transferases	0.828891
GT10	galactoside alpha-1,3/1,4-L-fucosyltransferase (EC 2.4.1.65); galactoside alpha-1,3-L-fucosyltransferase (EC 2.4.1.152); glycoprotein alpha-1,3-L-fucosyltransferase (EC 2.4.1.214)	GT	Glycosyl Transferases	29.3988
GT1	UDP-glucuronosyltransferase (EC 2.4.1.17); 2-hydroxyacylsphingosine 1-beta-galactosyltransferase (EC 2.4.1.45); N-acylsphingosine galactosyltransferase (EC 2.4.1.47); flavonol 3-O-glucosyltransferase (EC 2.4.1.91); indole-3-acetate beta-glucosyltransferase (EC 2.4.1.121); sterol glucosyltransferase (EC 2.4.1.173); ecdysteroid UDP-glucosyltransferase (EC 2.4.1.-); zeaxanthin glucosyltransferase (E…	GT	Glycosyl Transferases	24.3801
PL9	pectate lyase (EC 4.2.2.2); exopolygalacturonate lyase (EC 4.2.2.9); thiopeptidoglycan lyase (EC 4.2.2.-).	PL	Polysaccharide Lyases	145.112
PL8	hyaluronate lyase (EC 4.2.2.1); chondroitin AC lyase (EC 4.2.2.5); xanthan lyase (EC 4.2.2.12); chondroitin ABC lyase (EC 4.2.2.20)	PL	Polysaccharide Lyases	6.05292
PL7	alginate lyase (EC 4.2.2.3); alpha-L-guluronate lyase (EC 4.2.2.11)	PL	Polysaccharide Lyases	28.8685
PL6	alginate lyase (EC 4.2.2.3); chondroitinase B (EC 4.2.2.4).	PL	Polysaccharide Lyases	10.639
PL5	alginate lyase (EC 4.2.2.3).	PL	Polysaccharide Lyases	0.770305
PL4	rhamnogalacturonan lyase (EC 4.2.2.-).	PL	Polysaccharide Lyases	20.4483
PL37	chondroitin-sulfate ABC endolyase (EC 4.2.2.20); heparin-sulfate lyase / heparin lyase III (EC 4.2.2.8); ulvan lyase (EC 4.2.2.-)	PL	Polysaccharide Lyases	2.8164
PL35	chondroitin lyase / chondroitinase (EC 4.2.2.-); chondroitin AC lyase (EC 4.2.2.5)	PL	Polysaccharide Lyases	23.0464
PL34	alginate lyase (EC 4.2.2.-)	PL	Polysaccharide Lyases	0.0138576
PL33	hyaluronate lyase (EC 4.2.2.1); gellan lyase (EC 4.2.2.25); chondroitin sulfate lyase (EC 4.2.2.20)	PL	Polysaccharide Lyases	116.647
PL32	poly(beta-mannuronate) lyase / M-specific alginate lyase (EC 4.2.2.3)	PL	Polysaccharide Lyases	0.724179
PL31	endo-beta-1,4-glucuronan lyase (EC 4.2.2.14)	PL	Polysaccharide Lyases	1.3251
PL30	hyaluronate lyase (EC 4.2.2.1)	PL	Polysaccharide Lyases	0.0168975
PL3	pectate lyase (EC 4.2.2.2).	PL	Polysaccharide Lyases	15.5401
PL29	hyaluronate lyase (EC 4.2.2.1); chondroitin-sulfate ABC endolyase (EC 4.2.2.20); dermatan sulfate lyase (4.2.2.-); dermatan sulfate lyase (EC 4.2.2.-)	PL	Polysaccharide Lyases	72.0123
PL27	L-rhamnose-alpha-1,4-D-glucuronate lyase (EC 4.2.2.-)	PL	Polysaccharide Lyases	11.1234
PL26	rhamnogalacturonan exolyase (EC 4.2.2.24).	PL	Polysaccharide Lyases	80.5475
PL25	ulvan lyase (EC 4.2.2.-).	PL	Polysaccharide Lyases	0.580727
PL22	oligogalacturonate lyase / oligogalacturonide lyase (EC 4.2.2.6)	PL	Polysaccharide Lyases	226.654
PL21	heparin lyase (EC 4.2.2.7); heparin-sulfate lyase (EC 4.2.2.8); acharan-sulfate lyase (EC 4.2.2.-)	PL	Polysaccharide Lyases	1.36952
PL18	alginate lyase (EC 4.2.2.3).	PL	Polysaccharide Lyases	0.743838
PL17	alginate lyase (EC 4.2.2.3).	PL	Polysaccharide Lyases	3.90747
PL15	oligo-alginate lyase (EC 4.2.2.-)	PL	Polysaccharide Lyases	7.62693
PL14	alginate lyase (EC 4.2.2.3); exo-oligoalginate lyase (EC 4.2.2.-); beta-1,4-glucuronan lyase (EC 4.2.2.14)	PL	Polysaccharide Lyases	0.311106
PL12	heparin-sulfate lyase (EC 4.2.2.8)	PL	Polysaccharide Lyases	35.2306
PL11	rhamnogalacturonan lyase (EC 4.2.2.-); exo-unsaturated rhamnogalacturonan lyase (EC 4.2.2.-)	PL	Polysaccharide Lyases	549.915
PL10	pectate lyase (EC 4.2.2.2)	PL	Polysaccharide Lyases	125.063
PL1	pectate lyase (EC 4.2.2.2); exo-pectate lyase (EC 4.2.2.9); pectin lyase (EC 4.2.2.10).	PL	Polysaccharide Lyases	561.141

## Sheet: Table S5
Table S5. KEGG pathways identified in the metagenomes
ko	Definition	First Level KEGG function	Second Level KEGG function	Mean (counts per million)
ko00010	Glycolysis / Gluconeogenesis	1. Metabolism	1.1 Carbohydrate metabolism	8540.83
ko00020	Citrate cycle (TCA cycle)	1. Metabolism	1.1 Carbohydrate metabolism	4961.07
ko00030	Pentose phosphate pathway	1. Metabolism	1.1 Carbohydrate metabolism	4662.06
ko00040	Pentose and glucuronate interconversions	1. Metabolism	1.1 Carbohydrate metabolism	4447.55
ko00051	Fructose and mannose metabolism	1. Metabolism	1.1 Carbohydrate metabolism	5390.1
ko00052	Galactose metabolism	1. Metabolism	1.1 Carbohydrate metabolism	6838.1
ko00053	Ascorbate and aldarate metabolism	1. Metabolism	1.1 Carbohydrate metabolism	960.799
ko00061	Fatty acid biosynthesis	1. Metabolism	1.3 Lipid metabolism	2307.83
ko00062	Fatty acid elongation	1. Metabolism	1.3 Lipid metabolism	2.39313
ko00071	Fatty acid degradation	1. Metabolism	1.3 Lipid metabolism	694.991
ko00072	Synthesis and degradation of ketone bodies	1. Metabolism	1.3 Lipid metabolism	79.542
ko00073	Cutin, suberine and wax biosynthesis	1. Metabolism	1.3 Lipid metabolism	4.7686
ko00100	Steroid biosynthesis	1. Metabolism	1.3 Lipid metabolism	1.15577
ko00120	Primary bile acid biosynthesis	1. Metabolism	1.3 Lipid metabolism	267.755
ko00121	Secondary bile acid biosynthesis	1. Metabolism	1.3 Lipid metabolism	261.666
ko00130	Ubiquinone and other terpenoid-quinone biosynthesis	1. Metabolism	1.8 Metabolism of cofactors and vitamins	879.823
ko00140	Steroid hormone biosynthesis	1. Metabolism	1.3 Lipid metabolism	32.8953
ko00190	Oxidative phosphorylation	1. Metabolism	1.2 Energy metabolism	5123.16
ko00195	Photosynthesis	1. Metabolism	1.2 Energy metabolism	1879.75
ko00220	Arginine biosynthesis	1. Metabolism	1.5 Amino acid metabolism	3999.84
ko00230	Purine metabolism	1. Metabolism	1.4 Nucleotide metabolism	11597.9
ko00232	Caffeine metabolism	1. Metabolism	1.10 Biosynthesis of other secondary metabolites	0.124023
ko00240	Pyrimidine metabolism	1. Metabolism	1.4 Nucleotide metabolism	8261.95
ko00250	Alanine, aspartate and glutamate metabolism	1. Metabolism	1.5 Amino acid metabolism	8877.04
ko00253	Tetracycline biosynthesis	1. Metabolism	1.9 Metabolism of terpenoids and polyketides	0.154537
ko00254	Aflatoxin biosynthesis	1. Metabolism	1.10 Biosynthesis of other secondary metabolites	0.292537
ko00260	Glycine, serine and threonine metabolism	1. Metabolism	1.5 Amino acid metabolism	6039.71
ko00261	Monobactam biosynthesis	1. Metabolism	1.10 Biosynthesis of other secondary metabolites	1378.99
ko00270	Cysteine and methionine metabolism	1. Metabolism	1.5 Amino acid metabolism	6480.72
ko00280	Valine, leucine and isoleucine degradation	1. Metabolism	1.5 Amino acid metabolism	1538.13
ko00281	Geraniol degradation	1. Metabolism	1.9 Metabolism of terpenoids and polyketides	11.417
ko00290	Valine, leucine and isoleucine biosynthesis	1. Metabolism	1.5 Amino acid metabolism	2694.47
ko00300	Lysine biosynthesis	1. Metabolism	1.5 Amino acid metabolism	3475.56
ko00310	Lysine degradation	1. Metabolism	1.5 Amino acid metabolism	689.451
ko00311	Penicillin and cephalosporin biosynthesis	1. Metabolism	1.10 Biosynthesis of other secondary metabolites	435.274
ko00330	Arginine and proline metabolism	1. Metabolism	1.5 Amino acid metabolism	2399.26
ko00332	Carbapenem biosynthesis	1. Metabolism	1.10 Biosynthesis of other secondary metabolites	285.41
ko00333	Prodigiosin biosynthesis	1. Metabolism	1.10 Biosynthesis of other secondary metabolites	662.794
ko00340	Histidine metabolism	1. Metabolism	1.5 Amino acid metabolism	2136.41
ko00350	Tyrosine metabolism	1. Metabolism	1.5 Amino acid metabolism	615.272
ko00360	Phenylalanine metabolism	1. Metabolism	1.5 Amino acid metabolism	1398.72
ko00361	Chlorocyclohexane and chlorobenzene degradation	1. Metabolism	1.11 Xenobiotics biodegradation and metabolism	11.9438
ko00362	Benzoate degradation	1. Metabolism	1.11 Xenobiotics biodegradation and metabolism	987.245
ko00363	Bisphenol degradation	1. Metabolism	1.11 Xenobiotics biodegradation and metabolism	1.16213
ko00364	Fluorobenzoate degradation	1. Metabolism	1.11 Xenobiotics biodegradation and metabolism	7.15986
ko00365	Furfural degradation	1. Metabolism	1.11 Xenobiotics biodegradation and metabolism	3.01875
ko00380	Tryptophan metabolism	1. Metabolism	1.5 Amino acid metabolism	305.461
ko00400	Phenylalanine, tyrosine and tryptophan biosynthesis	1. Metabolism	1.5 Amino acid metabolism	4548.34
ko00401	Novobiocin biosynthesis	1. Metabolism	1.10 Biosynthesis of other secondary metabolites	602.407
ko00404	Staurosporine biosynthesis	1. Metabolism	1.10 Biosynthesis of other secondary metabolites	0.766679
ko00405	Phenazine biosynthesis	1. Metabolism	1.10 Biosynthesis of other secondary metabolites	507.96
ko00410	beta-Alanine metabolism	1. Metabolism	1.6 Metabolism of other amino acids	457.224
ko00430	Taurine and hypotaurine metabolism	1. Metabolism	1.6 Metabolism of other amino acids	849.137
ko00440	Phosphonate and phosphinate metabolism	1. Metabolism	1.6 Metabolism of other amino acids	434.639
ko00450	Selenocompound metabolism	1. Metabolism	1.6 Metabolism of other amino acids	2441.62
ko00460	Cyanoamino acid metabolism	1. Metabolism	1.6 Metabolism of other amino acids	4577.26
ko00471	D-Glutamine and D-glutamate metabolism	1. Metabolism	1.6 Metabolism of other amino acids	1016.97
ko00472	D-Arginine and D-ornithine metabolism	1. Metabolism	1.6 Metabolism of other amino acids	20.5751
ko00473	D-Alanine metabolism	1. Metabolism	1.6 Metabolism of other amino acids	761.102
ko00480	Glutathione metabolism	1. Metabolism	1.6 Metabolism of other amino acids	1434.6
ko00500	Starch and sucrose metabolism	1. Metabolism	1.1 Carbohydrate metabolism	9764.86
ko00510	N-Glycan biosynthesis	1. Metabolism	1.7 Glycan biosynthesis and metabolism	221.691
ko00511	Other glycan degradation	1. Metabolism	1.7 Glycan biosynthesis and metabolism	5334.9
ko00512	Mucin type O-glycan biosynthesis	1. Metabolism	1.7 Glycan biosynthesis and metabolism	0.0403351
ko00513	Various types of N-glycan biosynthesis	1. Metabolism	1.7 Glycan biosynthesis and metabolism	529.873
ko00514	Other types of O-glycan biosynthesis	1. Metabolism	1.7 Glycan biosynthesis and metabolism	42.286
ko00515	Mannose type O-glycan biosynthesis	1. Metabolism	1.7 Glycan biosynthesis and metabolism	23.3987
ko00520	Amino sugar and nucleotide sugar metabolism	1. Metabolism	1.1 Carbohydrate metabolism	11619.1
ko00521	Streptomycin biosynthesis	1. Metabolism	1.10 Biosynthesis of other secondary metabolites	2067.01
ko00523	Polyketide sugar unit biosynthesis	1. Metabolism	1.9 Metabolism of terpenoids and polyketides	1042.15
ko00524	Neomycin, kanamycin and gentamicin biosynthesis	1. Metabolism	1.10 Biosynthesis of other secondary metabolites	312.967
ko00525	Acarbose and validamycin biosynthesis	1. Metabolism	1.10 Biosynthesis of other secondary metabolites	608.568
ko00531	Glycosaminoglycan degradation	1. Metabolism	1.7 Glycan biosynthesis and metabolism	1478.71
ko00540	Lipopolysaccharide biosynthesis	1. Metabolism	1.7 Glycan biosynthesis and metabolism	2988.91
ko00550	Peptidoglycan biosynthesis	1. Metabolism	1.7 Glycan biosynthesis and metabolism	4852.8
ko00561	Glycerolipid metabolism	1. Metabolism	1.3 Lipid metabolism	2135.29
ko00562	Inositol phosphate metabolism	1. Metabolism	1.1 Carbohydrate metabolism	815.9
ko00564	Glycerophospholipid metabolism	1. Metabolism	1.3 Lipid metabolism	2626.12
ko00565	Ether lipid metabolism	1. Metabolism	1.3 Lipid metabolism	50.8345
ko00571	Lipoarabinomannan (LAM) biosynthesis	1. Metabolism	1.7 Glycan biosynthesis and metabolism	4.66868
ko00572	Arabinogalactan biosynthesis - Mycobacterium	1. Metabolism	1.7 Glycan biosynthesis and metabolism	154.415
ko00590	Arachidonic acid metabolism	1. Metabolism	1.3 Lipid metabolism	461.385
ko00591	Linoleic acid metabolism	1. Metabolism	1.3 Lipid metabolism	9.79435
ko00592	alpha-Linolenic acid metabolism	1. Metabolism	1.3 Lipid metabolism	10.9746
ko00600	Sphingolipid metabolism	1. Metabolism	1.3 Lipid metabolism	3968.28
ko00603	Glycosphingolipid biosynthesis - globo and isoglobo series	1. Metabolism	1.7 Glycan biosynthesis and metabolism	1346.04
ko00604	Glycosphingolipid biosynthesis - ganglio series	1. Metabolism	1.7 Glycan biosynthesis and metabolism	528.051
ko00620	Pyruvate metabolism	1. Metabolism	1.1 Carbohydrate metabolism	7097.33
ko00621	Dioxin degradation	1. Metabolism	1.11 Xenobiotics biodegradation and metabolism	59.5202
ko00622	Xylene degradation	1. Metabolism	1.11 Xenobiotics biodegradation and metabolism	67.5964
ko00623	Toluene degradation	1. Metabolism	1.11 Xenobiotics biodegradation and metabolism	9.87812
ko00624	Polycyclic aromatic hydrocarbon degradation	1. Metabolism	1.11 Xenobiotics biodegradation and metabolism	3.0447
ko00625	Chloroalkane and chloroalkene degradation	1. Metabolism	1.11 Xenobiotics biodegradation and metabolism	99.1033
ko00626	Naphthalene degradation	1. Metabolism	1.11 Xenobiotics biodegradation and metabolism	70.877
ko00627	Aminobenzoate degradation	1. Metabolism	1.11 Xenobiotics biodegradation and metabolism	97.1324
ko00630	Glyoxylate and dicarboxylate metabolism	1. Metabolism	1.1 Carbohydrate metabolism	4943.1
ko00633	Nitrotoluene degradation	1. Metabolism	1.11 Xenobiotics biodegradation and metabolism	67.9639
ko00640	Propanoate metabolism	1. Metabolism	1.1 Carbohydrate metabolism	2276.32
ko00642	Ethylbenzene degradation	1. Metabolism	1.11 Xenobiotics biodegradation and metabolism	0.827152
ko00643	Styrene degradation	1. Metabolism	1.11 Xenobiotics biodegradation and metabolism	53.0902
ko00650	Butanoate metabolism	1. Metabolism	1.1 Carbohydrate metabolism	5271.82
ko00660	C5-Branched dibasic acid metabolism	1. Metabolism	1.1 Carbohydrate metabolism	1505.55
ko00670	One carbon pool by folate	1. Metabolism	1.8 Metabolism of cofactors and vitamins	3994.22
ko00680	Methane metabolism	1. Metabolism	1.2 Energy metabolism	4004.13
ko00710	Carbon fixation in photosynthetic organisms	1. Metabolism	1.2 Energy metabolism	4391.33
ko00720	Carbon fixation pathways in prokaryotes	1. Metabolism	1.2 Energy metabolism	7321.58
ko00730	Thiamine metabolism	1. Metabolism	1.8 Metabolism of cofactors and vitamins	1931.31
ko00740	Riboflavin metabolism	1. Metabolism	1.8 Metabolism of cofactors and vitamins	1527.31
ko00750	Vitamin B6 metabolism	1. Metabolism	1.8 Metabolism of cofactors and vitamins	1177.89
ko00760	Nicotinate and nicotinamide metabolism	1. Metabolism	1.8 Metabolism of cofactors and vitamins	2425.98
ko00770	Pantothenate and CoA biosynthesis	1. Metabolism	1.8 Metabolism of cofactors and vitamins	3260.67
ko00780	Biotin metabolism	1. Metabolism	1.8 Metabolism of cofactors and vitamins	1375.76
ko00785	Lipoic acid metabolism	1. Metabolism	1.8 Metabolism of cofactors and vitamins	42.1766
ko00790	Folate biosynthesis	1. Metabolism	1.8 Metabolism of cofactors and vitamins	2566.6
ko00791	Atrazine degradation	1. Metabolism	1.11 Xenobiotics biodegradation and metabolism	3.04174
ko00830	Retinol metabolism	1. Metabolism	1.8 Metabolism of cofactors and vitamins	136.579
ko00860	Porphyrin and chlorophyll metabolism	1. Metabolism	1.8 Metabolism of cofactors and vitamins	3858.97
ko00900	Terpenoid backbone biosynthesis	1. Metabolism	1.9 Metabolism of terpenoids and polyketides	2258.62
ko00903	Limonene and pinene degradation	1. Metabolism	1.9 Metabolism of terpenoids and polyketides	27.4539
ko00906	Carotenoid biosynthesis	1. Metabolism	1.9 Metabolism of terpenoids and polyketides	1.16598
ko00908	Zeatin biosynthesis	1. Metabolism	1.9 Metabolism of terpenoids and polyketides	381.062
ko00909	Sesquiterpenoid and triterpenoid biosynthesis	1. Metabolism	1.9 Metabolism of terpenoids and polyketides	2.07948
ko00910	Nitrogen metabolism	1. Metabolism	1.2 Energy metabolism	3930.78
ko00920	Sulfur metabolism	1. Metabolism	1.2 Energy metabolism	1281.73
ko00930	Caprolactam degradation	1. Metabolism	1.11 Xenobiotics biodegradation and metabolism	117.418
ko00940	Phenylpropanoid biosynthesis	1. Metabolism	1.10 Biosynthesis of other secondary metabolites	3856.93
ko00941	Flavonoid biosynthesis	1. Metabolism	1.10 Biosynthesis of other secondary metabolites	171.179
ko00944	Flavone and flavonol biosynthesis	1. Metabolism	1.10 Biosynthesis of other secondary metabolites	236.398
ko00945	Stilbenoid, diarylheptanoid and gingerol biosynthesis	1. Metabolism	1.10 Biosynthesis of other secondary metabolites	171.179
ko00950	Isoquinoline alkaloid biosynthesis	1. Metabolism	1.10 Biosynthesis of other secondary metabolites	295.439
ko00960	Tropane, piperidine and pyridine alkaloid biosynthesis	1. Metabolism	1.10 Biosynthesis of other secondary metabolites	525.418
ko00965	Betalain biosynthesis	1. Metabolism	1.10 Biosynthesis of other secondary metabolites	1.22078
ko00966	Glucosinolate biosynthesis	1. Metabolism	1.10 Biosynthesis of other secondary metabolites	567.589
ko00980	Metabolism of xenobiotics by cytochrome P450	1. Metabolism	1.11 Xenobiotics biodegradation and metabolism	194.164
ko00981	Insect hormone biosynthesis	1. Metabolism	1.9 Metabolism of terpenoids and polyketides	1.00566
ko00982	Drug metabolism - cytochrome P450	1. Metabolism	1.11 Xenobiotics biodegradation and metabolism	10.9451
ko00983	Drug metabolism - other enzymes	1. Metabolism	1.11 Xenobiotics biodegradation and metabolism	2875.43
ko00984	Steroid degradation	1. Metabolism	1.11 Xenobiotics biodegradation and metabolism	5.37658
ko00997	Biosynthesis of various secondary metabolites - part 3	1. Metabolism	1.10 Biosynthesis of other secondary metabolites	8.03859
ko00998	Biosynthesis of various secondary metabolites - part 2	1. Metabolism	1.10 Biosynthesis of other secondary metabolites	555.034
ko00999	Biosynthesis of various secondary metabolites - part 1	1. Metabolism	1.10 Biosynthesis of other secondary metabolites	0.172517
ko01040	Biosynthesis of unsaturated fatty acids	1. Metabolism	1.3 Lipid metabolism	19.4782
ko01051	Biosynthesis of ansamycins	1. Metabolism	1.9 Metabolism of terpenoids and polyketides	665.884
ko01053	Biosynthesis of siderophore group nonribosomal peptides	1. Metabolism	1.9 Metabolism of terpenoids and polyketides	3.91857
ko01054	Nonribosomal peptide structures	1. Metabolism	1.9 Metabolism of terpenoids and polyketides	30.8138
ko01055	Biosynthesis of vancomycin group antibiotics	1. Metabolism	1.9 Metabolism of terpenoids and polyketides	356.064
ko01056	Biosynthesis of type II polyketide products	1. Metabolism	1.9 Metabolism of terpenoids and polyketides	0.673378
ko01059	Biosynthesis of enediyne antibiotics	1. Metabolism	1.9 Metabolism of terpenoids and polyketides	0.680351
ko01100	Metabolic pathways	1. Metabolism	1.0 Global and overview maps	128407
ko01110	Biosynthesis of secondary metabolites	1. Metabolism	1.0 Global and overview maps	58526.2
ko01120	Microbial metabolism in diverse environments	1. Metabolism	1.0 Global and overview maps	29071.9
ko01130	Biosynthesis of antibiotics	1. Metabolism	1.0 Global and overview maps	38393.9
ko01200	Carbon metabolism	1. Metabolism	1.0 Global and overview maps	17693.8
ko01210	2-Oxocarboxylic acid metabolism	1. Metabolism	1.0 Global and overview maps	4314.87
ko01212	Fatty acid metabolism	1. Metabolism	1.0 Global and overview maps	2465.5
ko01220	Degradation of aromatic compounds	1. Metabolism	1.0 Global and overview maps	472.41
ko01230	Biosynthesis of amino acids	1. Metabolism	1.0 Global and overview maps	25633.5
ko00970	Aminoacyl-tRNA biosynthesis	2. Genetic Information Processing	2.2 Translation	11175.1
ko03008	Ribosome biogenesis in eukaryotes	2. Genetic Information Processing	2.2 Translation	240.542
ko03010	Ribosome	2. Genetic Information Processing	2.2 Translation	10063.5
ko03013	RNA transport	2. Genetic Information Processing	2.2 Translation	491.066
ko03018	RNA degradation	2. Genetic Information Processing	2.3 Folding, sorting and degradation	4808.02
ko03020	RNA polymerase	2. Genetic Information Processing	2.1 Transcription	2744.14
ko03022	Basal transcription factors	2. Genetic Information Processing	2.1 Transcription	4.92867
ko03030	DNA replication	2. Genetic Information Processing	2.4 Replication and repair	6883.69
ko03040	Spliceosome	2. Genetic Information Processing	2.1 Transcription	100.075
ko03050	Proteasome	2. Genetic Information Processing	2.3 Folding, sorting and degradation	1.60691
ko03060	Protein export	2. Genetic Information Processing	2.3 Folding, sorting and degradation	4056.08
ko03410	Base excision repair	2. Genetic Information Processing	2.4 Replication and repair	2796.62
ko03420	Nucleotide excision repair	2. Genetic Information Processing	2.4 Replication and repair	4568.68
ko03430	Mismatch repair	2. Genetic Information Processing	2.4 Replication and repair	7176.95
ko03440	Homologous recombination	2. Genetic Information Processing	2.4 Replication and repair	7615.93
ko03450	Non-homologous end-joining	2. Genetic Information Processing	2.4 Replication and repair	3.47786
ko03460	Fanconi anemia pathway	2. Genetic Information Processing	2.4 Replication and repair	0.0526666
ko04122	Sulfur relay system	2. Genetic Information Processing	2.3 Folding, sorting and degradation	707.728
ko04141	Protein processing in endoplasmic reticulum	2. Genetic Information Processing	2.3 Folding, sorting and degradation	926.778
ko02010	ABC transporters	3. Environmental Information Processing	3.1 Membrane transport	6275.27
ko02020	Two-component system	3. Environmental Information Processing	3.2 Signal transduction	9338.68
ko02060	Phosphotransferase system (PTS)	3. Environmental Information Processing	3.1 Membrane transport	428.596
ko03070	Bacterial secretion system	3. Environmental Information Processing	3.1 Membrane transport	4663.88
ko04011	MAPK signaling pathway - yeast	3. Environmental Information Processing	3.2 Signal transduction	3.47216
ko04013	MAPK signaling pathway - fly	3. Environmental Information Processing	3.2 Signal transduction	163.95
ko04016	MAPK signaling pathway - plant	3. Environmental Information Processing	3.2 Signal transduction	229.113
ko04020	Calcium signaling pathway	3. Environmental Information Processing	3.2 Signal transduction	1.29638
ko04024	cAMP signaling pathway	3. Environmental Information Processing	3.2 Signal transduction	0.893536
ko04064	NF-kappa B signaling pathway	3. Environmental Information Processing	3.2 Signal transduction	2.37278
ko04066	HIF-1 signaling pathway	3. Environmental Information Processing	3.2 Signal transduction	1380.72
ko04068	FoxO signaling pathway	3. Environmental Information Processing	3.2 Signal transduction	197.115
ko04070	Phosphatidylinositol signaling system	3. Environmental Information Processing	3.2 Signal transduction	398.663
ko04071	Sphingolipid signaling pathway	3. Environmental Information Processing	3.2 Signal transduction	2.15364
ko04072	Phospholipase D signaling pathway	3. Environmental Information Processing	3.2 Signal transduction	1.09636
ko04075	Plant hormone signal transduction	3. Environmental Information Processing	3.2 Signal transduction	0.107994
ko04080	Neuroactive ligand-receptor interaction	3. Environmental Information Processing	3.3 Signaling molecules and interaction	5.04231
ko04151	PI3K-Akt signaling pathway	3. Environmental Information Processing	3.2 Signal transduction	529.195
ko04152	AMPK signaling pathway	3. Environmental Information Processing	3.2 Signal transduction	315.99
ko04371	Apelin signaling pathway	3. Environmental Information Processing	3.2 Signal transduction	0.700982
ko02024	Quorum sensing	4. Cellular Processes	4.4 Cellular community - prokaryotes	6524.78
ko02025	Biofilm formation - Pseudomonas aeruginosa	4. Cellular Processes	4.4 Cellular community - prokaryotes	635.589
ko02026	Biofilm formation - Escherichia coli	4. Cellular Processes	4.4 Cellular community - prokaryotes	2122.09
ko02030	Bacterial chemotaxis	4. Cellular Processes	4.5 Cell motility	847.48
ko02040	Flagellar assembly	4. Cellular Processes	4.5 Cell motility	723.01
ko04110	Cell cycle	4. Cellular Processes	4.2 Cell growth and death	0.331015
ko04111	Cell cycle - yeast	4. Cellular Processes	4.2 Cell growth and death	0.125775
ko04112	Cell cycle - Caulobacter	4. Cellular Processes	4.2 Cell growth and death	4215.53
ko04113	Meiosis - yeast	4. Cellular Processes	4.2 Cell growth and death	50.8493
ko04115	p53 signaling pathway	4. Cellular Processes	4.2 Cell growth and death	1.27018
ko04136	Autophagy - other	4. Cellular Processes	4.1 Transport and catabolism	0.270481
ko04138	Autophagy - yeast	4. Cellular Processes	4.1 Transport and catabolism	11.6543
ko04140	Autophagy - animal	4. Cellular Processes	4.1 Transport and catabolism	0.3807
ko04142	Lysosome	4. Cellular Processes	4.1 Transport and catabolism	1368.45
ko04146	Peroxisome	4. Cellular Processes	4.1 Transport and catabolism	896.168
ko04210	Apoptosis	4. Cellular Processes	4.2 Cell growth and death	329.406
ko04214	Apoptosis - fly	4. Cellular Processes	4.2 Cell growth and death	13.701
ko04215	Apoptosis - multiple species	4. Cellular Processes	4.2 Cell growth and death	1.27018
ko04216	Ferroptosis	4. Cellular Processes	4.2 Cell growth and death	531.985
ko04217	Necroptosis	4. Cellular Processes	4.2 Cell growth and death	2449.91
ko04530	Tight junction	4. Cellular Processes	4.3 Cellular community - eukaryotes	0.335451
ko04550	Signaling pathways regulating pluripotency of stem cells	4. Cellular Processes	4.3 Cellular community - eukaryotes	0.173472
ko05111	Biofilm formation - Vibrio cholerae	4. Cellular Processes	4.4 Cellular community - prokaryotes	1994.69
ko03320	PPAR signaling pathway	5. Organismal Systems	5.2 Endocrine system	671.237
ko04211	Longevity regulating pathway	5. Organismal Systems	5.9 Aging	167.32
ko04212	Longevity regulating pathway - worm	5. Organismal Systems	5.9 Aging	1884.62
ko04213	Longevity regulating pathway - multiple species	5. Organismal Systems	5.9 Aging	865.195
ko04260	Cardiac muscle contraction	5. Organismal Systems	5.3 Circulatory system	4.20445
ko04361	Axon regeneration	5. Organismal Systems	5.8 Development and regeneration	0.120644
ko04380	Osteoclast differentiation	5. Organismal Systems	5.8 Development and regeneration	2.21649
ko04612	Antigen processing and presentation	5. Organismal Systems	5.1 Immune system	498.497
ko04614	Renin-angiotensin system	5. Organismal Systems	5.2 Endocrine system	159.053
ko04621	NOD-like receptor signaling pathway	5. Organismal Systems	5.1 Immune system	770.979
ko04622	RIG-I-like receptor signaling pathway	5. Organismal Systems	5.1 Immune system	1.17584
ko04625	C-type lectin receptor signaling pathway	5. Organismal Systems	5.1 Immune system	1.42086
ko04626	Plant-pathogen interaction	5. Organismal Systems	5.10 Environmental adaptation	1477.88
ko04657	IL-17 signaling pathway	5. Organismal Systems	5.1 Immune system	498.444
ko04659	Th17 cell differentiation	5. Organismal Systems	5.1 Immune system	498.444
ko04660	T cell receptor signaling pathway	5. Organismal Systems	5.1 Immune system	1.42086
ko04662	B cell receptor signaling pathway	5. Organismal Systems	5.1 Immune system	2.37278
ko04713	Circadian entrainment	5. Organismal Systems	5.10 Environmental adaptation	0.509959
ko04714	Thermogenesis	5. Organismal Systems	5.10 Environmental adaptation	454.98
ko04721	Synaptic vesicle cycle	5. Organismal Systems	5.6 Nervous system	0.38751
ko04723	Retrograde endocannabinoid signaling	5. Organismal Systems	5.6 Nervous system	27.5346
ko04724	Glutamatergic synapse	5. Organismal Systems	5.6 Nervous system	1440.61
ko04726	Serotonergic synapse	5. Organismal Systems	5.6 Nervous system	0.0968921
ko04727	GABAergic synapse	5. Organismal Systems	5.6 Nervous system	1441.47
ko04728	Dopaminergic synapse	5. Organismal Systems	5.6 Nervous system	0.276789
ko04740	Olfactory transduction	5. Organismal Systems	5.7 Sensory system	0.210489
ko04910	Insulin signaling pathway	5. Organismal Systems	5.2 Endocrine system	906.667
ko04913	Ovarian steroidogenesis	5. Organismal Systems	5.2 Endocrine system	1.43118
ko04914	Progesterone-mediated oocyte maturation	5. Organismal Systems	5.2 Endocrine system	498.444
ko04915	Estrogen signaling pathway	5. Organismal Systems	5.2 Endocrine system	498.444
ko04917	Prolactin signaling pathway	5. Organismal Systems	5.2 Endocrine system	0.774233
ko04918	Thyroid hormone synthesis	5. Organismal Systems	5.2 Endocrine system	451.876
ko04919	Thyroid hormone signaling pathway	5. Organismal Systems	5.2 Endocrine system	2.81619
ko04920	Adipocytokine signaling pathway	5. Organismal Systems	5.2 Endocrine system	474.648
ko04922	Glucagon signaling pathway	5. Organismal Systems	5.2 Endocrine system	1168.52
ko04928	Parathyroid hormone synthesis, secretion and action	5. Organismal Systems	5.2 Endocrine system	0.293781
ko04935	Growth hormone synthesis, secretion and action	5. Organismal Systems	5.2 Endocrine system	0.509959
ko04964	Proximal tubule bicarbonate reclamation	5. Organismal Systems	5.5 Excretory system	184.757
ko04972	Pancreatic secretion	5. Organismal Systems	5.4 Digestive system	316.896
ko04973	Carbohydrate digestion and absorption	5. Organismal Systems	5.4 Digestive system	333.647
ko04974	Protein digestion and absorption	5. Organismal Systems	5.4 Digestive system	260.991
ko04978	Mineral absorption	5. Organismal Systems	5.4 Digestive system	0.645906
ko04979	Cholesterol metabolism	5. Organismal Systems	5.4 Digestive system	5.04697

## Sheet: Table S6
Table S6. Number of identified differential metabolites in normal and obese cows
Compared Sample	mode	Number of total identified
Obese vs Normal	pos	741
Obese vs Normal	neg	790

## Sheet: Table S7
Table S7. Sources of the identified metabolites
Name	Origin
TraumaticAcid	Food related
Acetophenone,4-hydroxy-3-methoxy-2-(2-piperidyl)-	Unknown
Ricinine	Unknown
3-Hydroxyamino-4,6-dimethyldipyrido(1,2-a:3,2-d)imidazole	Unknown
Aminomethylfluorescein	Unknown
Decahydro-6-(phosphonomethyl)-3-isoquinolinecarboxylicacid	Unknown
N-[(4-hydroxyoxan-4-yl)methyl-N-(oxolan-2-ylmethyl)oxamide	Unknown
CalysteginA3	Food related
2-Naphthylamine	Environment
Phenethylamineglucuronide	Host; Microbiota; Food related
2-Hydroxy-p-mentha-1,8-dien-6-one	Food related
2-Amino-3-methyl-1-butanol	Unknown
L-2-Amino-4-methylenepentanedioicacid	Food related
METHACHOLINE	Drug related
3-oxo-2-propyl-1,4-dihydroisoquinoline-1-carboxylicacid	Unknown
1-Ethyl-2-pyrrolidinone	Unknown
(Z)-[(4-hydroxyphenyl)acetaldehydeoxime	Food related
Methionyl-Glutamine	Food related
(1R,2R,3S,1R)-Nepetalinicacid	Food related
Oxepin	Unknown
Carisoprodol	Drug related; Environment
12-Hydroxyheptadeca-5,8,10-trienoicacid	Unknown
Uracilanalogue	Unknown
Methylphenobarbital	Drug related
2(R)-Hydroxyadipicacid	Food related
(2,5-Dihydroxypyrrol-1-yl)4-[(2,5-dioxopyrrol-1-yl)methylcyclohexane-1-carboxylate	Unknown
Leukoaminochrome	Food related
5-(4-Carboxybutylperoxy)pentanoicacid	Unknown
2-Hydroxycampholonicacid	Food related
3-O-Methyl-a-methyldopa	Unknown
Prim-O-glucosylcimifugin	Unknown
Fenamicacid	Unknown
Indole-3-glycol	Food related
Biotin	Host; Microbiota; Food related; Drug related; Environment
Tyrosyl-Valine	Food related
8-Hydroxy-5,6-octadienoicacid	Food related
Hypoxanthine	Host; Microbiota; Food related; Drug related
Flindersine	Unknown
4-(Phenylamino)benzoicacid	Unknown
DHAP(10:0)	Food related
ConiferylAldehyde	Microbiota; Food related
2-Aminobiphenyl	Unknown
Benzenebutanoicacid,alpha-(acetylamino)-2-amino-gamma-oxo-	Unknown
5-Hydroxyindoleaceticacid	Host; Microbiota; Food related
7-Methyl-2-(2-furyl)-1,8-naphthyridine-4(1H)-one	Unknown
CichoriosideJ	Food related
(Z)-N-Feruloyl-5-hydroxyanthranilicacid	Food related
(Z)-3-Oxo-2-(2-pentenyl)-1-cyclopenteneaceticacid	Food related
Diaveridine	Drug related
(E)-2-UndecenedioicAcid	Unknown
2-Hydroxyadipicacid	Food related
3-Methyl-N-phenylaniline	Unknown
4-Hydroxycinnamoylmethane	Microbiota
Cyclo(his-pro)	Food related; Drug related
N-METHYLANTHRANILICACID	Food related
Oleamide	Microbiota; Food related; Drug related
5-(6-hydroxy-6-methyloctyl)furan-2(5H)-one	Unknown
Galactosyl4-hydroxyproline	Food related
2-Deoxy-2,3-dehydro-n-acetyl-neuraminicacid	Unknown
Cholinesulfate	Microbiota
Actarit	Unknown
1-Kestose	Food related
Dimethylethanolamine	Host; Microbiota; Food related; Drug related; Environment
Trans-Piceid	Food related; Drug related
Dehydro-Piliformic-Acid	Unknown
Delta-Tridecanolactone	Unknown
Dimethyl(1R*,2S*,3S*)-2-carboxy-3-(3,4-dihydroxyphenyl)-2,3-dihydro-5,6-dihydroxy-1H-indene-1-acetate	Food related
5-AminovalericAcid	Microbiota; Food related
N8-Acetylspermidine	Microbiota; Food related
(S)-Isowillardiine	Food related
(2Z)-dec-2-enedioylcarnitine	Unknown
4-GuanidinobutanoicAcid	Host; Microbiota; Food related
Octopine	Microbiota
1-Methyladenine	Food related
Glucosebutyrate	Unknown
Hydroxyprolyl-Valine	Food related
Cerulenin	Drug related; Environment
3-Deoxyinosine	Unknown
4,4-DIMETHOXYDALBERGIONE	Unknown
Homocitrulline	Food related
(3S,5S)-3,5-Diaminohexanoate	Microbiota; Food related
Dactimicin	Unknown
Uracil	Host; Microbiota; Food related; Drug related
5,6,7,8-tetrahydro-2-NaphthoicAcid	Unknown
2-Amino-6-methyl-2,3,6,7-tetrahydro-1H-pteridin-4-one	Unknown
Betaine	Host; Microbiota; Food related; Drug related
Pro-Pro-Pro	Unknown
Alpha-Methyl-m-tyrosine	Unknown
6-Hydroxy-3,4-dihydro-2(1H)-quinolinone	Unknown
9,10,13-Trihydroxystearicacid	Food related
N6-Methyl-2-deoxyadenosine	Unknown
Vellein	Food related
1-Tert-Butyl4-ethyl3-oxopiperidine-1,4-dicarboxylate	Unknown
3,4-Dihydroxyhydrocinnamicacid	Microbiota; Food related
PD146176	Unknown
Fluoro-beta-alanine	Unknown
5-Hydroxyferulicacid	Microbiota; Food related
2,3,4,5-Tetrahydro-2-pyridinecarboxylicacid	Host; Microbiota; Food related
ProProVal	Unknown
L-PHENYLALANINOL	Drug related
Petasitenine	Food related
HerierinIII	Food related
Anisomycin	Drug related
1-Methylhistidine	Host; Microbiota; Food related; Drug related
N5-Hexanoylspermidine	Food related
N-(2,4-Dimethylphenyl)formamide	Unknown
L-Theanine	Food related; Drug related
5-Ethyl-1,2,3,4,5,6-hexahydro-7H-cyclopenta[bpyridin-7-one	Food related
Aniline	Food related; Drug related; Environment
TuliposideA	Food related
2-Propylglutaricacid	Food related
4-Vinylpyridine	Food related
Citrinin	Microbiota; Food related
L-Threo-3-Phenylserine	Food related
(-)-Arctigenin	Food related; Drug related
3-Methylindole	Microbiota; Food related
Rutacridone	Food related
Chlorobenzene	Microbiota; Environment
Dopamineglucuronide	Food related
Queuine	Microbiota; Food related; Drug related
(R)-2-(4-(Tert-butoxycarbonyl)morpholin-3-yl)aceticacid	Unknown
5-Hydroxycapsanthin-5,6-epoxide	Food related
4-Amino-1-[(1S,2S,4S)-4,5-bis(hydroxymethyl)-2-bicyclo[3.1.0hexanylpyrimidin-2-one	Unknown
9,12,13-TriHOME	Food related
2-Quinolinecarboxylicacid	Microbiota; Food related; Drug related
Esmolol	Drug related
Gamma-Glutamylisoleucine	Food related
Kainicacid	Unknown
8-hydroxyabscisate	Food related
Alpha-Linolenicacid	Host; Microbiota; Food related; Drug related; Environment
CynarosideA	Food related
4(1H)-Pyridinone,2-ethyl-3-hydroxy-1-(2-hydroxyethyl)-	Unknown
Threonylisoleucine	Food related
9-F1-phytoprostane	Food related
Sweroside	Unknown
3-Hydroxyhexanedioylcarnitine	Unknown
4-Hydroxy-3-(3-Methyl-2-butenyl)acetophenone	Food related
1,2-Cyclohexanediol,1-methyl-4-(1-methylethenyl)-	Food related
Dehydrocurdione	Food related
1-Acetamidocyclopentanecarboxylicacid	Unknown
(3b,6b,8b,12a)-8,12-Epoxy-7(11)-eremophilene-6-angeloyloxy-8,12-dimethoxy-3-ol	Food related
Tyrosyl-Threonine	Food related
(9Z,12R)-12-Hydroxyoctadec-9-enoicacid	Food related
4-(2-Aminophenyl)-2,4-dioxobutanoicacid	Host; Microbiota; Food related
Metyrosine	Drug related
KukoamineD	Food related
Plumbagin	Microbiota; Food related; Drug related
Cymatherelactone	Unknown
Acetamiprid	Unknown
(10Z,14E,16E)-10,14,16-Octadecatrien-12-ynoicacid	Food related
Oleoside	Food related
(-)-trans-3,4-Dihydro-4,8-dihydroxy-3-methyl-1H-2-benzopyran-1-one	Food related
1-O-Acetyllycorine	Unknown
Alpha-Methylene-gamma-butyrolactone	Unknown
Neotussilagine	Food related
2-n-Propyl-4-oxopentanoicacid	Unknown
Monicacid	Food related
Genipin	Food related
Arginylasparagine	Food related
Ile-Ile-Ile-Pro	Food related
LucidenicacidN	Microbiota; Food related
Mesalazine	Drug related
Threonylproline	Food related
Salbutamol	Food related; Drug related; Environment
Tolmetin	Drug related
2-Hexyl-1,3-dioxolane-4-methanol	Food related
Acetyl-L-tyrosine	Food related; Drug related
4-Chloro-L-phenylalanine	Unknown
4-Hydroxy-3-methoxy-cinnamoylglycine	Unknown
1,2-Naphthoquinone	Unknown
5-(3,4-Dihydroxyphenyl)-gamma-valerolactone-4-O-glucuronide	Food related
DL-p-Chlorophenylalaninemethylesterhydrochloride	Unknown
FumiquinazolineF	Microbiota
Gamma-Glutamylvaline	Food related
Indole-3-Acetamide	Microbiota; Food related; Drug related
Sumikisacid	Microbiota; Food related
Noopept	Unknown
8-Oxo-2-deoxyadenosine	Unknown
Isofebrifugine	Unknown
Ovalicin	Food related; Drug related
5-(3,4-Dihydroxyphenyl)-gamma-valerolactone-4-O-methyl-3-O-glucuronide	Unknown
Valylhydroxyproline	Food related
Beta-Thujaplicin	Microbiota; Food related; Drug related
5-Acetamidovalerate	Food related
1,2,3,9-Tetrahydropyrrolo[2,1-bquinazolin-3-ol	Unknown
Dopaminequinone	Food related
Fexofenadine	Food related; Drug related; Environment
3-Oxododecanoicacid	Food related
Isoorientin	Microbiota; Food related
1-Hydroxyepiacorone	Food related
Tenuazonicacid	Microbiota; Food related
Indoximod	Drug related
Leucylhydroxyproline	Food related
Methyl5-(hydroxymethyl)pyrrolidine-3-carboxylate	Unknown
9-Carboxymethoxymethylguanine	Unknown
(S)-(-)-Perillylalcohol	Food related
2-Methyl-2H-1,3-benzoxazin-4(3H)-one	Unknown
N1,N10-Dicoumaroylspermidine	Microbiota; Food related
Viloxazine	Drug related
Indole-3-glycolaldehyde	Food related
PantothenicAcid	Host; Microbiota; Food related; Drug related
Podofilox	Drug related; Environment
(+)-cis-abscisicaldehyde	Food related
Tyrosyl-Proline	Food related
N-Acetyl-D-tryptophan	Unknown
DIMBOA-Glc	Food related
Dihydroartemisinin(DHA)	Unknown
P-Tolualdehyde	Microbiota; Food related
CR2249	Unknown
Zidovudine	Drug related; Environment
(x)-2-Heptanolglucoside	Food related
Piperdial	Food related
7-Hydroxy-6-(methoxyacetyl)-2,2-dimethyl-2H-1-benzopyran	Food related
Elenaicacid	Food related
2-(3-Hydroxy-2-oxo-1H-Indol-3-yl)aceticAcid	Unknown
4-Methylumbelliferone	Drug related
(E)-5,8-Megastigmadien-4-one	Food related
5-Formiminotetrahydrofolicacid	Host; Microbiota; Food related
Cimifugin	Unknown
SENECIPHYLLINE	Unknown
Tryptophol	Microbiota; Food related
TriethylPhosphate	Drug related
Aloe-emodin	Food related
L-prolinamide	Unknown
Val-Phe-Val-Tyr	Food related
Kinetensin1-3	Food related
13-HODE	Microbiota; Food related; Drug related
13(S)-Hydroperoxylinolenicacid	Food related
14,15-DiHETrE	Host; Microbiota; Food related
Indoleacrylicacid	Microbiota; Food related
Thyrotropinreleasinghormone	Food related; Drug related
S-4-Hydroxymephenytoin	Unknown
Glycitein	Microbiota; Food related
Daidzein	Host; Microbiota; Food related; Drug related
Rieslingacetal	Food related
12-oxo-PDA	Microbiota; Food related
4,5-Dihydrovomifoliol	Food related
8-Epipgf1alpha	Unknown
13-Hydroxy-9-methoxy-10-oxo-11-octadecenoicacid	Food related
Pinolidoxin	Food related
GibberellinA29	Food related
10-Nitrolinoleicacid	Food related
Arginineornithine	Unknown
SebacicAcid	Microbiota; Food related; Drug related; Environment
PGF2aethanolamide	Food related
Pregnanetriol3a-O-b-D-glucuronide	Unknown
Ectoine	Microbiota
(+/-)-Hydroxycitronellol	Food related
Cinnamaldehyde	Food related; Drug related; Environment
Cinobufagin	Food related
Tricosane	Food related
SpirolideD	Food related
Chenodeoxycholylarginine	Unknown
LinoleoylEthanolamide	Food related
N-Carbamoylputrescine	Microbiota; Food related
PE(16:0/0:0)	Microbiota; Food related
3-Methylcyclohexanol	Food related
3-Methylazelaicacid	Food related
5-Acetoxydihydrotheaespirane	Food related
Torachrysone	Food related
Cyclohexane	Microbiota; Food related
Butylisopropylamine	Unknown
2,2,6,6-Tetramethylpiperidine	Unknown
2-Hexenal	Food related; Environment
1,4-Dimethyl-2(1H)-pyridinimine	Unknown
Metazin	Unknown
12(S)-HETrE	Food related
Genipicacid	Food related
7a,12a-Dihydroxy-3-oxo-4-cholenoicacid	Food related
2-(4-Amino-1-isopropyl-1H-pyrazolo[3,4-dpyrimidin-3-yl)-1H-indol-5-ol	Unknown
1-Methylcyclohexanol	Unknown
1-Butylamine	Food related; Drug related
N1-(alpha-D-ribosyl)-5,6-dimethyl-benzimidazole	Microbiota; Food related
Methenamine	Food related; Drug related
Triethanolamine	Food related; Drug related; Environment
(-)-Norephedrine	Drug related
1-CarboxycyclohexaneaceticAcid	Unknown
4-Methylimidazole	Drug related
Formononetin	Food related; Drug related
Lupanine	Food related
Adenine	Host; Microbiota; Food related; Drug related
5-Hydroxymaltol	Food related
Statine	Unknown
5-(2-Aminopropyl)-2-methylphenol	Unknown
4-Hydroxyisoleucine	Food related
4-Acetamido-2-aminobutanoicacid	Microbiota; Food related
Heptylamine	Unknown
Propylene	Food related
4,5-dehydroDocosahexaenoicAcid	Unknown
Apiin	Food related
(S)-2-Propylpiperidine	Food related
CrassostreaSecocarotenoid	Food related
1,5-Isoquinolinediol	Unknown
Prolinebetaine	Microbiota; Food related; Drug related
CerP(d18:0/16:0)	Food related
N,N-Dimethyldodecylamine-N-oxide	Unknown
ArachidoylEthanolamide	Unknown
P-Menthan-3-ol	Food related; Drug related; Environment
5-Methyl-1H-Benzotriazole	Unknown
Vigabatrin	Drug related; Environment
N-Methylaniline	Food related
ArgLeuIle	Unknown
Monoelaidin	Unknown
Vulgarole	Food related
Isophorone	Food related
2-(Diisopropylamino)ethanol	Unknown
5-Methoxyindoleacetate	Host; Food related
Flumethasone	Drug related
Furfural	Microbiota; Food related; Drug related
Pyropheophorbidea	Microbiota; Food related
PalmitoylEthanolamide	Food related; Drug related
2,3-Dipalmitoyl-S-glycerylcysteine	Microbiota
Grotan	Unknown
N-MyristoylAsparagine	Unknown
16b-Hydroxystanozolol	Food related
MG(21:0/0:0/0:0)	Food related
22-Hydroxydocosanoicacid	Food related
1-Nonanol	Microbiota; Food related; Drug related
Cycloheptyl	Unknown
Hexylamine	Food related
Chavicol	Food related
4-Propylphenol	Food related
M-Xylene	Microbiota; Food related; Environment
Polyoxyethylene40monostearate	Food related
ProstaglandinD3	Food related
9,10-Epoxy-18-hydroxy-octadecanoicacid	Microbiota; Food related
N-Dodecylsarcosinate	Unknown
(9S,10S)-9,10-dihydroxyoctadecanoate	Food related
3-Hydroxynonylacetate	Food related
Palmitoylethanolamide	Food related; Drug related
2-Aminopurine	Unknown
4-Vinylcyclohexene	Unknown
Dihomo-alpha-linolenicacid	Food related
Toluene	Microbiota; Food related; Drug related; Environment
Hydroxyprolyl-Lysine	Food related
P-Cymene	Microbiota; Food related
Leucyl-leucine	Microbiota; Food related
(+)-marmesin	Food related
1-Hydroxy-2,2,5,5-tetramethyl-2,5-dihydro-1h-pyrrole-3-carboxamide	Unknown
Pravastatin	Food related; Drug related
Exo,exo-1,8-Epoxy-p-menthane-2,6-diol	Food related
L-Galactose	Microbiota; Food related
20-Carboxy-leukotrieneB4	Food related
5,6-DihydroxyprostaglandinF1a	Food related
LeukotrieneB4ethanolamide	Food related
Myristicacid	Host; Microbiota; Food related; Drug related
11-HpODE	Food related
2,3-Dinor-6-keto-prostaglandinF1a	Food related
Ximenicacid	Unknown
Eucarvone	Food related
3,4-Dimethyl-5-pentyl-2-furanpropanoicacid	Food related
ProstaglandinF1a	Food related
20-CarboxyleukotrieneB4	Food related
(11R,12S,13S)-Epoxy-hydroxyoctadeca-cis-9-cis-15-dien-1-oicacid	Food related
PL	Microbiota; Food related; Drug related
11-Dehydro-thromboxaneB2	Food related
LinoleicAcid	Host; Microbiota; Food related; Drug related; Environment
11,12-DiHETrE	Host; Microbiota; Food related
Nandrolone	Food related; Drug related
KukoamineB	Food related
11-Hydroxy-9-tridecenoicacid	Food related
KukoamineA	Food related
VignaticacidB	Food related
(2E,4Z,7Z,8E)-Colnelenicacid	Food related
N2-Ethyl-2-deoxyguanosine	Unknown
CinncassiolC3	Food related
2-[4,7,10-Tris(carboxymethyl)-6-[4-[3-(2,5-dioxopyrrol-1-yl)propanoylaminobutyl-1,4,7,10-tetrazacyclododec-1-ylaceticacid	Unknown
3-Polyprenyl-4,5-dihydroxybenzoate	Host; Microbiota
Alpha-Terpinene	Microbiota; Food related
2-Hydroxyacetophenone	Microbiota
Ethyl3-hydroxydodecanoate	Food related
Crocin3	Food related
OryzalexinE	Food related
DiethylDiallylmalonate	Unknown
2,2-(3-methylcyclohexane-1,1-diyl)diaceticacid	Unknown
7,8-diaminopelargonate	Microbiota; Food related
1-(3-Carboxypropylcarbamoyl)-5-fluorouracil	Unknown
FLAVANONE	Food related
5Z-7-Oxozeaenol	Unknown
3alpha-Hydroxyoreadone	Food related
19(S)-HETE	Host; Food related
Heliangin	Food related
Phenylalanyl-prolyl-arginine	Unknown
2-(Methylamino)benzoicacid	Food related
Gamma-Dodecalactone	Unknown
1,11-Undecanedicarboxylicacid	Food related
Indicine-N-oxide	Unknown
5-Hydroxy-3,4,7-trimethoxyflavan	Food related
Benzarone	Unknown
(1S,2R,4R)-p-Menth-8-ene-2,10-diol2-glucoside	Food related
5-Deoxydiplosporin	Food related
Roseoxide(cis)	Food related
Mukurozidiol	Food related
(S)-Norfenfluramine	Unknown
Pheneturide	Drug related
1-Octylpyrrolidin-2-one	Unknown
Menthylpyrrolidonecarboxylate	Food related
Phaseollinisoflavan	Food related
N-Phenethylacetamide	Microbiota; Food related
Glutaminylhistidine	Food related
3-Methyloxindole	Unknown
Fructosyl-lysine	Microbiota
4-Heptyloxyphenol	Unknown
Galactosylhydroxylysine	Food related
12,13-EpOME	Host; Microbiota; Food related
Lactulose	Food related; Drug related
6-O-Oleuropeoylsucrose	Food related
Arginylphenylalaninamide	Unknown
Cycloheximide	Drug related
4-Amino-1-[5-(hydroxymethyl)oxolan-2-ylpyrimidin-2-one	Unknown
3-[[5-(3,5-dimethoxyphenyl)-1,2,4-oxadiazol-3-ylmethylquinazolin-4-one	Unknown
3-Amino-4-methylpentanoicacid	Food related
5-Hydroxy-p-mentha-6,8-dien-2-one	Food related
MatsutakicacidA	Food related
Loliolide	Food related
Pyridinoline	Food related
1-(3-Pyridinyl)-1,4-butanediol	Unknown
Mepindolol	Drug related
Tetranorprostanedioicacid	Unknown
Valaciclovir	Drug related; Environment
Thymol	Food related; Drug related
Desacetyllaurenobiolide	Food related
2-Pentyl-3-phenyl-2-propenal	Food related; Drug related
7-Epi-12-hydroxyjasmonicacid	Microbiota; Food related
(3Z,6Z)-3,6-Nonadienal	Food related
Tropolone	Unknown
Threonylglutamine	Food related
Phenethylacetate	Unknown
2-Phenylethylbeta-D-glucopyranoside	Food related
1-Piperideine-2-carboxylicacid	Microbiota; Food related
Delta-N-Methylarginine	Unknown
Dihydroartemisinin	Food related
1,6-anhydro-N-acetyl-beta-muramate	Food related
2,3-Butanediolglucoside	Food related
Fenobucarb	Unknown
LysoPA(18:3(6Z,9Z,12Z)/0:0)	Unknown
1-(beta-D-Glucopyranosyloxy)-3-octanone	Food related
(+)-Aschantin	Unknown
5-Hydroxyindoleacetaldehyde	Host; Microbiota; Food related
Pentenylbenzene	Food related
Vomifoliol	Food related
Isoleucylproline	Food related
1-Dehydro-[6-gingerdione	Food related
4-(pyrazine-2-carbonyl)-1,3-dihydroquinoxalin-2-one	Unknown
(2R)-2-Hydroxy-2-methylbutanenitrile	Microbiota; Food related
12-Hydroxydodecanoicacid	Food related; Drug related
3-Hydroxydecanedioylcarnitine	Unknown
Delta-Valerolactone	Unknown
6-Hydroxymelatonin	Host; Microbiota; Food related
Alpha-Campholonicacid	Food related
6-Oxopiperidine-2-carboxylicacid	Microbiota
5-Methoxytryptophan	Food related
(R)-8-Acetoxycarvotanacetone	Food related
NiveusinC	Food related
1-Octen-3-ylglucoside	Food related
Lysyltryptophan	Food related
(-)-Salsoline	Food related
Acetylshikonin	Unknown
Xi-5-Hydroxydecanoicacid	Food related
3-Indolebutyricacid	Microbiota; Food related; Drug related
Capillene	Food related
(1R,7S,13S,15S)-2,15-Dihydroxy-7-methyl-6-oxabicyclo[11.3.0hexadeca-3,11-dien-5-one	Unknown
4-Methylpyridine	Food related
DukunolideE	Food related
2-Hydroxy-4-[(1R)-1-hydroxy-8-methyl-6-oxononyl-3-methyl-2H-furan-5-one	Unknown
Ethoxyquin	Food related; Drug related; Environment
Tributyrylglycerol	Food related; Drug related
BaohuosideI	Unknown
Netilmicin	Drug related
Isoleucyl-Glutamate	Food related
N(2)-phenylacetyl-L-glutaminate	Unknown
Cysteinyl-Histidine	Food related
(1R,2R,4R,5S)-(+)-p-Menthane-2,5-diol	Food related
Carbazole	Microbiota; Drug related
Butyl4-aminobenzoate	Drug related
Isoflavanone	Unknown
DL-Difluoromethylornithine	Unknown
GentamicinC	Unknown
Vanillylamine	Food related
1-3-(4,5-dihydrofuranone)-5-(hydroxymethyl)-pyrrole-2-carboxyaldehyde	Food related
Ritalinicacid	Unknown
Scopolin	Microbiota; Food related
LeuIle	Unknown
7-Amino-4-methylcoumarin	Drug related
Isoferulicacid	Food related; Drug related
NalidixicAcid	Food related; Drug related
Isosakuranetin	Food related
Entacapone	Food related; Drug related; Environment
Bolton-Hunterreagent	Unknown
Atractylodin	Unknown
4-Hydroxy-3,5-dimethoxybenzaldehyde	Microbiota; Food related
2,8-Quinolinediol	Unknown
Phenylalanylvaline	Food related
(+/-)7-epiJasmonicAcid	Unknown
Tyramine	Host; Microbiota; Food related; Drug related
Epinephrine	Host; Microbiota; Food related; Drug related
Daucol	Food related
GluPhe	Unknown
Methyldopate	Food related; Drug related; Environment
Phenylalanylhydroxyproline	Food related
2-Hydroxymethylanthraquinone	Food related
KynurenicAcid	Microbiota; Food related; Drug related
Peramine	Unknown
Gamma-Glu-leu	Food related
Tyramineglucuronide	Host; Microbiota; Food related
4-Ipomeanol	Food related
N-AcetylMesalazine	Unknown
(2R,4S)-1-(Tert-butoxycarbonyl)-4-phenylpyrrolidine-2-carboxylicacid	Unknown
PheVal	Unknown
4-Hydroxyquinoline	Unknown
Netivudine	Drug related
P-Benzosemiquinone	Unknown
6-Hydroxypseudooxynicotine	Microbiota
D-1-[(3-Carboxypropyl)amino-1-deoxyfructose	Food related
2-Hydroxyacorenone	Food related
Metanephrine	Host; Microbiota; Food related
AflatoxinB1dialcohol	Food related
Pro-leu	Unknown
N,N-Didesmethyltramadol	Unknown
4-Deacetylneosolaniol	Food related
Cefadroxil	Drug related
Xi-4-Hydroxy-4-methyl-2-cyclohexen-1-one	Food related
L-DOPAn-ButylEster	Unknown
Metalaxyl	Food related; Environment
2-Aminobenzylstatine	Unknown
8-Hydroxyquinoline	Drug related
Citralpropyleneglycolacetal	Food related
Alpha-[3-(Nitrosoamino)propyl-3-pyridinemethanol	Unknown
Subaphylline	Food related
8-Amino-7-oxononanoicacid	Microbiota; Food related
SenecionineN-oxide	Unknown
Maltol	Food related
GlnGluIle	Unknown
Austdiol	Food related
2-(3-Carboxy-3-(methylammonio)propyl)-L-histidine	Microbiota; Food related
Phenylalanylhistidine	Food related
N-(5-acetamidopentyl)acetamide	Unknown
N-Acetylcadaverine	Microbiota; Food related
Glycyl-leucine	Food related
Gynocardin	Food related
L-Dopa	Host; Microbiota; Food related; Drug related; Environment
(2S)-2-(Diaminomethylideneamino)-3-phenylpropanoicacid	Unknown
L-Dopachrome	Host; Food related
Gentisatealdehyde	Host; Microbiota; Food related
Lotaustralin	Microbiota; Food related
Danatrol	Food related; Drug related
3-Hydroxykynurenicacid	Unknown
Ascladiol	Microbiota; Food related
Dopamine	Host; Microbiota; Food related; Drug related
Turicine	Food related
Zalcitabine	Drug related; Environment
Dethiobiotin	Microbiota; Food related; Drug related
Glutamylisoleucine	Food related
Coniferaldehyde	Microbiota; Food related
L-2-Amino-3-methylenehexanoicacid	Food related
Lucerastat	Drug related
Gastrodin	Unknown
Phenylacetylglycine	Microbiota; Food related
Nopalinicacid	Microbiota; Food related
ErinapyroneA	Food related
Terbutaline	Drug related
Melezitose	Food related
Acrylamide-sodiumacrylateresin	Food related
Hymenoxon	Unknown
Penciclovir	Drug related
Cndac	Drug related
2-Hydroxyterephthalicacid	Unknown
Indole-3-CarboxylicAcid	Food related
4-Methylpyrimidine	Unknown
N-Methyl-D-AsparticAcid	Food related
N-Methylputrescine	Host; Microbiota; Food related
4-Methyl-5-Thiazoleethanol	Microbiota; Food related; Drug related
SALSOLINE	Food related
N-Undecanoylglycine	Food related
Dihydrozeatin	Food related
EcgonineMethylEster	Food related; Drug related
Acetaminophen	Food related; Drug related; Environment
L-Valine,N-(2-hydroxy-3-butenyl)-	Unknown
Valylproline	Food related
4-QuinolinecarboxylicAcid	Unknown
Azimexon	Unknown
Ayapin	Food related
N-Ribosylhistidine	Food related
Glutaratesemialdehyde	Microbiota; Food related
L-Tyrosine	Host; Microbiota; Food related; Drug related; Environment
4-Hydroxybenzaldehyde	Microbiota; Food related; Drug related
2-amino-3,7-dideoxy-D-threo-hept-6-ulosonate	Food related
2,3-Dimethylmaleicanhydride	Unknown
L-Isoleucine	Host; Microbiota; Food related; Drug related; Environment
Pyridoxine	Host; Microbiota; Food related; Drug related; Environment
Cis-Piceid	Food related
Carboxyphosphamide	Host
Salicylaldehyde	Microbiota; Food related
PyroglutamicAcid	Host; Microbiota; Food related; Drug related
N2-Acetylornithine	Host; Microbiota; Food related
N2-Acetyl,n6-methyllysine	Unknown
5-Aminopentanamide	Microbiota; Food related
3-Amino-2-piperidone	Food related
3,3,4,4-Tetrachloroazoxybenzene	Unknown
Glutathionetrisulfide	Unknown
3-Carboxypropyltrimethylammonium	Unknown
4-Imidazolone-5-propionicacid	Host; Microbiota; Food related
Salidroside	Food related
Histamine	Host; Microbiota; Food related; Drug related; Environment
3-Phenyl-3-(pyridin-2-yl)propanoicAcid	Unknown
2-Methoxycarbonylphenylbeta-D-glucopyranoside	Food related
1-Acetylproline	Unknown
Alvameline	Unknown
Isoleucylhydroxyproline	Food related
4-Acetamidobutanoicacid	Host; Microbiota; Food related
7-Aminoheptanoicacid	Unknown
OXYQUINOLINE	Drug related
UrocanicAcid	Host; Microbiota; Food related; Drug related
2-Aminobutan-1-ol	Unknown
N-(2,3-Dihydroxypropyl)valine	Unknown
Citrulline	Host; Microbiota; Food related; Drug related
Spermidine	Host; Microbiota; Food related; Drug related
5-Aminopentanoicacid	Microbiota; Food related
Carboxyethyllysine	Unknown
6-hydroxy-2-cyclohexen-one-carboxylate	Food related
1-Butanol	Microbiota; Food related; Drug related
N1-Acetylspermidine	Microbiota; Food related
Creatinine	Microbiota; Food related; Drug related; Environment
Icaridin	Drug related
3-Methylpyridazine	Unknown
Cadaverine	Host; Microbiota; Food related; Drug related
4-TrimethylammoniobutanoicAcid	Host; Microbiota; Food related
4-[3-[1-(4-methylphenyl)-5-oxopyrrolidin-3-yl-1,2,4-oxadiazol-5-ylbenzonitrile	Unknown
L-Proline	Host; Microbiota; Food related; Drug related; Environment
Trigonelline	Food related
Cyclopentanol	Food related
N-Acetylmuramate	Microbiota
6,10-Dimethyl-5(E),9-undecadien-2-one	Unknown
N6,N6,N6-Trimethyl-L-lysine	Host; Microbiota; Food related; Drug related
Homomethionine	Microbiota; Food related
L-Lysine	Host; Microbiota; Food related; Drug related; Environment
Beta-Aminopropionitrile	Microbiota; Food related
2-Furanmethanol	Food related
Cis,cis-Muconicacid	Microbiota; Food related
Castanospermine	Microbiota; Drug related
PhthalicAnhydride	Unknown
L-Threonine	Host; Microbiota; Food related; Drug related; Environment
6-Methylnicotinamide	Food related
Dalbergin	Food related
Fenoprofen	Drug related
MJDBISSP00000009	Unknown
MJDBISSP00000002	Unknown
MJDBISSP00000001	Unknown
3,11,12-Trihydroxy-1(10)-spirovetiven-2-one	Food related
Daunosamine	Food related
(Z)-Resveratrol4-glucoside	Food related
N-(2-cyclobutyl-[1,2,4triazolo[1,5-apyridin-8-yl)propanamide	Unknown
Glycylproline	Food related
2-Cyclohexylidenecyclohexanone	Unknown
3,4-Methylenesebacicacid	Food related
4-Heptylphenol	Drug related
Ggstop	Unknown
Alpha-Ionone	Food related
7-Hydroxyhexadecanedioylcarnitine	Unknown
2-Hydroxyestradiol	Host; Food related; Drug related
10-Hydroperoxy-H4-neuroprostane	Unknown
(11E,15Z)-9,10,13-Trihydroxy-11,15-octadecadienoicacid	Unknown
Neocnidilide	Food related
Vaccenicacid	Food related; Drug related
Lauryldiethanolamine	Unknown
Dhv-PGE2	Unknown
AustalideL	Food related
Colforsindaropate	Unknown
2-(Octadecyloxy)ethanol	Unknown
Dioctylsuccinate	Unknown
13(S)-HODE	Microbiota; Food related; Drug related
9-Hpode	Food related
(Z)-5-[(2R,3S,4S)-4-Hydroxy-2-[(E)-3-hydroxyoct-1-enyloxan-3-ylpent-3-enoicacid	Unknown
HericeneB	Food related
Acetolein	Food related
N-DocosahexaenoylArginine	Unknown
Phaseicacid	Food related
Carbidopa	Drug related
4-Androstenediol	Food related; Drug related
Phytosphingosine	Host; Microbiota; Food related; Drug related
Ethylbeta-D-glucopyranoside	Food related
8,9-DiHETrE	Host; Microbiota; Food related
3-(piperidin-3-ylmethyl)-5-pyridin-4-yl-1,2,4-oxadiazole	Unknown
All-trans-13,14-dihydroretinol	Host; Microbiota; Food related
Stearidonicacid	Host; Food related
1-Cyclohexene-1-carboxylicacid	Unknown
18R-HEPE	Food related
OryzalexinD	Food related
DG(20:3(8Z,11Z,14Z)-2OH(5,6)/0:0/2:0)	Unknown
1-Rhamnono-1,4-lactone	Food related
Abscisicalcohol	Food related
Eremopetasidione	Food related
3,8-Dihydroxy-6-methoxy-7(11)-eremophilen-12,8-olide	Food related
3-Hydroxycyclobut-2-en-1-one	Unknown
(R)-11,12,13-Trinor-1(5),6,9-guaiatrien-8-one	Food related
(Z)-3-Methyl-2-(2-pentenyl)-2-cyclopenten-1-one	Food related
N-(2-propan-2-yl-[1,2,4triazolo[1,5-apyridin-8-yl)cyclopropanecarboxamide	Unknown
6,7,8,3,4-Pentamethoxyisoflavanquinone	Unknown
Neobyakangelicol	Food related
5-Hydroxymethyl-2-furancarboxaldehyde	Microbiota; Food related; Drug related
Ethenoadenosine	Unknown
Isovitexin	Food related
5-Phenylvalericacid	Microbiota; Food related; Drug related
KojicAcid	Microbiota; Food related; Drug related; Environment
2-Pyrrolidinone	Food related
L-Leucine	Host; Microbiota; Food related; Drug related; Environment
Alpha-Methyltyrosinemethylester	Unknown
7-Aminomethyl-7-carbaguanine	Microbiota; Food related; Drug related
PaeonimetabolinI	Unknown
Icofungipen	Unknown
L-Tyrosineethylester	Unknown
D-Cathine	Drug related
Endalin	Food related
[3-(2-Aminopropyl)-6-methylidenecyclohexa-1,3-dien-1-ylmethanediol	Unknown
N-Lactoylphenylalanine	Unknown
1-Pyrroline-5-carboxylicacid	Host; Microbiota; Food related
2-Hydroxycinnamicacid	Food related; Drug related
4-Hydroxybutyricacid	Microbiota; Food related
9,10-Epoxyoctadecanoicacid	Microbiota; Food related
Allysine	Host; Microbiota; Food related; Drug related
Clofibricacid	Drug related; Environment
Dodecanoicacid	Host; Microbiota; Food related; Drug related; Environment
Herniarin	Unknown
Hexadecanedioicacid	Food related
Hexenal	Food related; Environment
Indole	Microbiota; Food related; Drug related
Indole-3-Carboxaldehyde	Microbiota; Food related
Kynurenine	Host; Microbiota; Food related; Drug related
Methyljasmonate	Microbiota; Food related
Methylprednisoloneacetate	Drug related
Mycophenolicacid	Drug related; Environment
Nicotine	Microbiota; Food related; Drug related; Environment
Ornithine	Host; Microbiota; Food related; Drug related
P-Aminobenzoicacid	Microbiota; Food related; Drug related
P-CoumaricAcid	Host; Microbiota; Food related
Phenol	Microbiota; Food related; Drug related; Environment
Phenylacetate	Microbiota; Food related
ProstaglandinJ2	Food related
Styrene	Food related; Environment
Trans-Cinnamicacid	Microbiota; Food related
Zeranol	Food related; Drug related
Glutaramicacid	Unknown
VanillylmandelicAcid	Host; Microbiota; Food related
Deoxyribose	Host; Microbiota; Food related
4-Oxo-1-(3-pyridyl)-1-butanone	Microbiota
Guanosine	Host; Microbiota; Food related; Drug related
(S)-2-Acetolactate	Microbiota; Food related
Beta-tyvelose	Unknown
Dihydro-4,4-Dimethyl-2,3-furandione	Unknown
Xanthosine	Host; Microbiota; Food related
(R)-1-Methylpiperidine-2-carboxylicacid	Unknown
Imidazoleaceticacidriboside	Food related
Spongothymidine	Unknown
5-Methylthioribose	Microbiota; Food related
Gamma-Glutamylmethionine	Food related
SuccinicAcid	Host; Microbiota; Food related; Drug related
1-[(3R,4R,5R)-3-Fluoro-3,4-dihydroxy-5-(1-hydroxyethyl)oxolan-2-ylpyrimidine-2,4-dione	Unknown
5-Hydroxytryptophol	Food related
Triazolopropionicacid	Unknown
6-(4-carboxyphenoxy)-3,4,5-trihydroxyoxane-2-carboxylicacid	Unknown
(3R)-3,4-Dihydroxy-3-(hydroxymethyl)butanenitrile4-glucoside	Food related
N-Methacryloyl-L-glutamicacid	Unknown
Leucodopachrome	Food related
20-Hydroxy-leukotrieneE4	Food related
ButyricAcid	Host; Microbiota; Food related; Drug related
L-Phenylalanine	Host; Microbiota; Food related; Drug related; Environment
N-[[3-(b-D-Glucopyranosyloxy)-2,3-dihydro-2-oxo-1H-indol-3-ylacetylasparticacid	Food related
3-Hydroxy-Butanoyl-DL-HomoserineLactone	Unknown
Glutamicacid-betaxanthin	Food related
3alpha,4,5,7alpha-Tetrahydro-5-hydroxy-1H-isoindole-1,3(2H)-dione	Food related
Didanosine	Drug related; Environment
Beta-Hydroxypyruvicacid	Host; Microbiota; Food related; Drug related
P-Octopamine	Food related; Drug related
Hexahydropyrrolo[1,2-apyrazine-1,4-dione	Unknown
5-Phenyl-1,3-oxazinane-2,4-dione	Host
Benzoquinoneaceticacid	Food related
Muramicacid	Microbiota; Food related
SorbicAcid	Unknown
4-(1-Hydroxy-2-methoxyethyl)-5-(hydroxymethyl)-2-methylpyridin-3-ol	Unknown
VulgaxanthinII	Food related
Ethylmaltol	Food related
Theogallin	Food related
2-(Malonylamino)benzoicacid	Food related
N6-Etheno2-deoxyadenosine	Unknown
3-Dehydroquinicacid	Microbiota; Food related; Drug related
1-O-Feruloyl-beta-D-glucose	Food related
2-Acetyl-1-ethylpyrrole	Food related
6-[4-(carboxymethyl)-2-hydroxyphenoxy-3,4,5-trihydroxyoxane-2-carboxylicacid	Unknown
Leucyl-Glutamate	Food related
3-Hydroxybenzylalcoholglucoside	Food related
Nalpha-Acetyl-L-Lysine	Food related
(S)-alpha-Amino-4-carboxy-3-furanpropanoicacid	Food related
Triaceticacid	Unknown
4-Pyridoxolactone	Microbiota; Food related
Prolyl-Valine	Food related
2-PyrocatechuicAcid	Microbiota; Food related; Drug related
Caramboxin	Unknown
3H-Dopamine	Unknown
(+/-)-3-Mercapto-1-butylacetate	Food related
Hydroxytyrosol	Microbiota; Food related; Drug related
Glucosepyruvate	Unknown
Tetrahydrodipicolinate	Microbiota
AdipicAcid	Microbiota; Food related; Drug related; Environment
Sarmentosin	Food related
Xi-2,3-Dihydro-3,5-dihydroxy-6-methyl-4H-pyran-4-one	Food related
3-(3-Oxobutanoyloxy)butanoicacid	Unknown
S-Lactoylglutathione	Host; Microbiota; Food related
P-coumaroyltriaceticacidlactone	Food related
4-Coumarylalcohol	Host; Microbiota; Food related
Sambunigrin	Food related
(S)-17-Hydroxy-9,11,13,15-octadecatetraynoicacid	Food related
3,4-Dihydroxybenzaldehyde	Microbiota; Food related; Drug related
2-Ethoxyphenol	Unknown
(+/-)-3-Hydroxynonanoicacid	Food related
1,2-Dihydroxy-3-keto-5-methylthiopentene	Host; Microbiota; Food related
2,4-Dimethylpimelicacid	Food related
3-Pyridylaceticacid	Food related
(S)-2-Aceto-2-hydroxybutanoicacid	Microbiota; Food related
Eugenin	Microbiota; Food related
4-Methyl-5-oxo-2-pentyl-2,5-dihydro-3-furancarboxylicacid	Unknown
3-Hydroxycotinineglucuronide	Unknown
4-(2-Amino-3-hydroxyphenyl)-2,4-dioxobutanoicacid	Host; Microbiota; Food related
Ibufenac	Drug related
3,4-Dihydro-6-methoxy-2,2-dimethyl-2H-1-benzopyran-4-ol	Food related
Valproicacidglucuronide	Food related
1-Nitro-5,6-dihydroxy-dihydronaphthalene	Host
6-(2-Hydroxyethoxy)-6-oxohexanoicacid	Food related
4-Vinylphenolsulfate	Food related
Pifithrin	Unknown
PerillosideB	Food related
N-Acetyl-4-O-acetylneuraminicacid	Food related
4,6-Dihydroxy-2-quinolinecarboxylicacid	Food related
1,2-Cyclohexanediol	Unknown
3-Methylsubericacid	Food related
3-Amino-5-hydroxybenzoicacid	Microbiota
Noradrenochromeo-semiquinone	Food related
Fasoracetam	Drug related
Rosmarinate	Food related; Drug related
Cis-Caffeicacid	Microbiota; Food related
Salicyluricacid	Microbiota; Food related
Garcinialactonedibutylester	Food related
N-Acetyl-DL-Phenylalanine	Unknown
1-Indanol	Unknown
3,4-Methylenedioxybenzaldehyde	Food related
(3R,5Z)-5-Octene-1,3-diol	Food related
3-Pyridinecarboximidamide,N-(2-hydroxy-3-(1-piperidinyl)propoxy)-	Unknown
Prephenate	Microbiota; Food related; Drug related
Indan-1-ol	Unknown
Parasorbicacid	Food related; Drug related
1-[5-(Thiophen-2-ylmethoxy)-1H-indol-3-ylpropan-2-amine	Unknown
ArtabsinolideD	Food related
Glutamylleucine	Food related
Voglibosa	Unknown
Phenyl-Alanine	Host; Microbiota; Food related; Drug related; Environment
Ancymidol	Unknown
Acetyl-DL-Leucine	Food related; Drug related
4-Hydroxyprolinegalactoside	Food related
3h-Adrenaline	Unknown
Lobucavir	Drug related
Coumafuryl	Unknown
Xi-2-Hexyl-5-methyl-3(2H)-furanone	Food related
Schaftoside	Food related
Paeonol	Food related; Drug related
5-ethyl-(3H)-furan-2-one	Food related
Prulaurasin	Host; Microbiota; Food related
Coumarinicacid	Microbiota; Food related
Aspartame	Food related; Drug related
Normetanephrine	Host; Microbiota; Food related
Serotonin	Host; Microbiota; Food related; Drug related
Glycine,N-[1-(phenylacetyl)-L-prolyl-	Unknown
6-O-Acetylarbutin	Food related
4-Hydroxy-5-phenyltetrahydro-1,3-oxazin-2-one	Host
XanthurenicAcid	Food related
Sinapicacid	Microbiota; Food related; Drug related
(2E,6Z)-2,6-Nonadien-1-Ylacetate	Food related
7,4-Dihydroxy-8-methylflavan	Unknown
3-Methoxyanthranilate	Unknown
3-Isochromanone	Unknown
Glutamyltryptophan	Food related; Drug related
3-Hydroxyoctanoicacid	Food related
(3S)-3-hydroxycyclocitral	Food related
Coumarinate	Microbiota; Food related
N-Acetyl-L-phenylalanine	Microbiota; Food related
Cerasidin	Food related
Valtrate	Food related
1,4-Ipomeadiol	Food related
(E)-2-Methyl-2-buten-1-olO-beta-D-Glucopyranoside	Food related
Methylone	Unknown
Homovanillin	Host; Microbiota; Food related
M-Coumaricacid	Microbiota; Food related
Plicaticacid	Unknown
(R)-Pelletierine	Food related
3-(3,4-Dihydroxyphenyl)lacticacid	Food related
Diacetyl-L-tartaricAnhydride	Unknown
Trans-Resveratrol4-O-glucuronide	Food related
2,5-Dioxopentanoate	Microbiota
6-(3-carboxyphenoxy)-3,4,5-trihydroxyoxane-2-carboxylicacid	Unknown
Delta-Guanidinovalericacid	Unknown
5-Hydroxyvalproicacid	Food related
Lapachol	Unknown
Proazulene	Food related
3-Phenyl-1-(2,4,6-trihydroxyphenyl)propan-1-one	Unknown
Senkyunolide	Food related
N-Acetyldopamine	Food related
2beta,9xi-Dihydroxy-8-oxo-1(10),4,11(13)-germacratrien-12,6alpha-olide	Food related
2-Nonene-1,4-diol	Unknown
3-Ethylphenol	Food related
3-Isobutyl-1-methylxanthine	Drug related
CinncassiolA	Food related
Ethyl2Z,4E-decadienoicacid	Food related
1-Methoxy-4-(2-propenyl)benzene	Food related
Ala-Tyr-OH	Unknown
Enol-phenylpyruvate	Host; Microbiota; Food related
1-Methyladenosine	Food related
Chrysosplenetin	Microbiota; Food related
3,4,9,10-PerylenetetracarboxylicDiimide	Unknown
Triflumizole	Unknown
Phellopterin	Food related
Isochorismate	Microbiota; Food related; Drug related
4-MethylbenzoicAcid	Microbiota; Food related
FrenolicinB	Food related
GibberellinA5	Food related
3-tert-Butylphenol	Unknown
Isoflupredoneacetate	Drug related
Menthylethyleneglycolcarbonate	Food related
5,7-Dihydroxy-4-methoxy-8-methylflavanone	Food related
Skimmianine	Unknown
Coumarin	Microbiota; Food related; Drug related; Environment
Butanedioicacid,octenyl-	Unknown
(2R,3S,5R)-2-[6-[[(1S,2S)-2-Hydroxycyclopentylamino-9-purinyl-5-(hydroxymethyl)oxolane-3,4-diol	Unknown
(S)-VerimolF	Food related
Lupulone	Microbiota; Food related
Liquiritigenin	Microbiota; Food related; Drug related
(+)-(1R,2R)-1,2-Diphenylethane-1,2-diol	Food related
Omarigliptin	Drug related
Phosphoserine	Host; Microbiota; Food related; Drug related
Indole-3-propionicacid	Microbiota; Food related; Drug related
8-Deoxy-11,13-dihydroxygrosheimin	Food related
Citrusinol	Food related
Emodin	Microbiota; Food related; Drug related
Helenalin	Unknown
Methysticin	Food related
Arctiopicrin	Food related
D-Mannitol	Microbiota; Food related; Drug related
(1beta,4alpha,5alpha,6beta,8alpha,10b)-1,10:4,5-Diepoxy-6-hydroxy-7(11)-germacren-12,8-olide	Food related
4-Ethoxymethylene-2-phenyl-2-oxazolin-5-one	Unknown
Laminine	Unknown
Ribitol	Microbiota; Food related; Drug related
(1alpha,4alpha,5beta,6alpha,11betaH)-1,4-Epoxy-5-hydroxy-10(14)-germacren-12,6-olide	Food related
Trans-Cinnamylalcohol	Food related; Drug related
Afzelechin	Microbiota; Food related
(2E,4E)-2,4-Octadien-1-ol	Food related
M-Aminobenzoicacid	Drug related
Methylfluoroquinolone	Unknown
Methylisopelletierine	Food related
Hydroxyethylmethacrylicacid	Unknown
3-Hexen-1-ol	Food related
(E)-10-Hydroxy-8-decenoicacid	Food related
Apo-[3-methylcrotonoyl-CoA:carbon-dioxideligase(ADP-forming)	Food related
(S)-9-Hydroxy-10-undecenoicacid	Microbiota; Food related
(4S,6S)-3,4,5,6-Tetrahydro-4-hydroxy-6-methyl-2H-pyran-2-one	Food related
Perillicacid	Microbiota; Food related
Tricin	Food related
(S,E)-Zearalenone	Food related
Arginyl-prolyl-proline	Unknown
Hexaminolevulinate	Drug related
Cis-p-Menthane-1,7,8-triol	Food related
Calamendiol	Food related
Avocadene4-acetate	Food related
8-Hydroxy-4(6)-lactarene-5,14-diol	Food related
DG(PGF1alpha/2:0/0:0)	Unknown
3beta-Hydroxy-17-(1H-imidazol-1-yl)androsta-5,16-diene	Unknown
Estradiolcypionate	Drug related
N-Jasmonoylisoleucine	Food related
13,14-DihydroPGF-1a	Food related
Cyclohexanecarboxylicacid	Microbiota; Food related
6-Ketomyristicacid	Food related
9(S)-HpODE	Food related
3-Hydroxystanozolol	Food related
BrucineN-oxide	Unknown
3-Oxo-2-(2-entenyl)cyclopentaneoctanoicacid	Microbiota; Food related
7alpha-Hydroxy-3-oxo-4-cholestenoate	Host; Food related
Gemfibrozil	Drug related; Environment
10Z-Nonadecenoicacid	Food related
(+)-Neomenthylacetate	Food related
2-Hydroxystearicacid	Food related
TerephthalicAcid	Microbiota; Food related
2-Tiglylcarnitine	Unknown
12-Keto-tetrahydro-leukotrieneB4	Host; Microbiota; Food related; Drug related
Tetracosanedioicacid	Food related
4-(undecan-5-yl)benzene-1-SulfonicAcid	Unknown
Cytosine	Microbiota; Food related
3-Amino-4-hydroxybenzoicacid	Microbiota
PA(8:0/20:4(7E,9E,11Z,13E)-3OH(5S,6R,15S))	Unknown
VerimolA	Food related
PhenolA	Unknown
4-HydroxybenzoicAcid	Host; Microbiota; Food related; Drug related
Resorcinol	Microbiota; Food related; Drug related; Environment
1-(6-((3-Methoxyestra-1,3,5(10)-trien-17-yl)amino)hexyl)-1H-pyrrole-2,5-dione	Unknown
Enterolactone	Food related
Mdo-npa	Unknown
Phosphoglycolicacid	Host; Microbiota; Food related; Drug related
(2r,3r,5s,6r)-2,6-Bis(hydroxymethyl)piperidine-3,4,5-triol	Unknown
N-[(3s)-2-Oxotetrahydrofuran-3-Ylbutanamide	Unknown
Dimethyl-3-hydroxypyrid-4-one	Unknown
2-(2-Hydroxyethyl)-4-oxohexanedioicacid	Unknown
Gamma-L-Glutamyl-L-pipecolicacid	Food related
Pseudouridine	Microbiota; Food related
N-Acetyl-a-neuraminicacid	Food related; Drug related
D-Glucurono-6,3-lactone	Host; Microbiota; Food related; Drug related
Methyl(R)-3-methyl-2-oxopentanoate	Food related
O-Phospho-4-hydroxy-L-threonine	Host; Microbiota; Food related; Drug related
HAEMATOMMICACID	Unknown
Isodeoxycholicacid	Food related
Ginkgoicacid	Food related
Mono-methyl-adipate	Food related
(3s)-3-(Benzyloxy)-L-AsparticAcid	Unknown
ProstaglandinD1Alcohol	Unknown
16-Hydroxyhexadecanoicacid	Food related
1H-Imidazole-4-carboxamide	Unknown
2-HydroxymyristicAcid	Food related
9(S)-HODE	Food related; Drug related
Furanofukinin	Food related
Trans-2-trans-4-Heptadien-1-ol	Food related
3-Hydroxydodecanedioicacid	Food related
Undecylenicacid	Food related; Drug related
Gamma-delta-Dioxovalericacid	Food related
12-Oxo-2,3-dinor-10,15-phytodienoicacid	Food related
Isokobusone	Food related
MG(12:0/0:0/0:0)	Food related
Cuminaldehyde	Microbiota; Food related
3-hydroxypristanicacid	Food related
5-Hydroxy-4-methoxybisabola-2,10-dien-9-one	Food related
1-[2,3-Dimethyl-2-(2-methylbut-3-en-2-yl)furan-3-yl-3,5-dihydroxy-4-methoxyhexan-2-one	Unknown
2-Methyl-3-(2-pentenyl)-2-cyclopenten-1-one	Food related
9-Oxo-nonanoicacid	Food related
(S)-10,16-Dihydroxyhexadecanoicacid	Food related
ProstaglandinE2	Host; Microbiota; Food related; Drug related
Ipomeatetrahydrofuran	Food related
Pelargonicacid	Microbiota; Food related
12S-HHT	Food related
Caproicacid	Microbiota; Food related
Arginylglutamine	Food related
7-beta-D-Glucopyranosyloxybutylidenephthalide	Food related
N-Methyl-2-phenyl-n-[(5r,7s,8s)-7-(pyrrolidin-1-yl)-1-oxaspiro[4.5dec-8-ylacetamide	Unknown
2-(L-Menthoxy)ethanol	Food related; Drug related
DG(8:0/8:0/0:0)	Food related
Dodecyl-beta-D-maltoside	Unknown
7,8-Dihydropteroicacid	Host; Microbiota; Food related
Histidylvaline	Food related
3-Hydroxy-6,8-dimethoxy-7(11)-eremophilen-12,8-olide	Food related
2-IsopropylmalicAcid	Microbiota; Food related
LucidenicacidJ	Food related
ErinapyroneC	Food related
3-[[5-Methyl-2-(1-methylethyl)cyclohexyloxy-1,2-propanediol	Food related
Dihydrojasmonicacid	Food related
2-MethylhippuricAcid	Microbiota; Food related
Pentyl2-furylketone	Food related
Harmaline	Food related; Drug related
(4R,5S,7R,11S)-11,12-Dihydroxy-1(10)-spirovetiven-2-one11-glucoside	Food related
3,4-Dihydroxy-2-methoxy-4-methyl-3-[2-methyl-3-(3-methyl-but-2-enyl)-oxiranyl-cyclohexanone	Unknown
Decanedioicacid	Microbiota; Food related; Drug related; Environment
Sapacitabine	Unknown
Disoxaril	Drug related
(5R,6R)-3-(2-Acetamidoethylsulfanyl)-6-ethyl-7-oxo-1-azabicyclo[3.2.0hept-2-ene-2-carboxylicacid	Unknown
Trans-4-Hydroxycyclohexylaceticacid	Food related
Osmundalin	Food related
Rubiadin	Unknown
Valproicacid	Host; Food related; Drug related; Environment
D-Gulono-1,4-lactone	Unknown
(R)-1-O-b-D-glucopyranosyl-1,3-octanediol	Food related
INDOLE-2-ACETICACID	Unknown
C75trans	Unknown
Ferulicacid	Microbiota; Food related; Drug related
Tripdiolide	Unknown
ArtoninT	Food related
Octanoylglucuronide	Microbiota; Food related
Sulfamonomethoxine	Drug related
3-HydroxybenzoicAcid	Microbiota; Food related
Cyclohexa-2,4-dienylmethanol	Unknown
Hyaluronanbiosynthesis,precursor1	Unknown
Lactucin	Microbiota; Food related
Tyrphostin23	Unknown
(-)-Wikstromol	Food related
HeliannoneB	Food related
6-Thioguanosine	Unknown
3-Prenylapigenin7-[rhamnosyl-(1-6)-glucoside	Food related
5-Benzylacyclouridine	Drug related
L-quinate	Microbiota; Food related
Gentianine	Food related
Carbaryl	Drug related
Isopropyl-o-cresol	Food related; Drug related
GinkgolideA	Food related; Drug related
Vulgarin	Food related
Aminofructose6-phosphate	Microbiota
Cinnamylalcohol	Food related; Drug related
Byakangelicol	Food related
5-(3-Pyridyl)-2-hydroxytetrahydrofuran	Unknown
2-Hydroxynevirapine	Host; Microbiota
3,4,7-Trihydroxyflavone	Food related
Bis(4-hydroxyphenyl)methane	Unknown
3-(2,6-Dihydroxyphenyl)-4-Hydroxy-6-Methyl-3H-2-Benzofuran-1-One	Unknown
5-Heptyltetrahydro-2-oxo-3-furancarboxylicacid	Food related
8-Deoxy-11-hydroxy-13-chlorogrosheimin	Food related
3-Methyldioxyindole	Food related
2-Propyl-2,4-pentadienoicacid	Food related
4-Hydroxynonenol	Unknown
Methyl(R)-9-hydroxy-10-undecene-5,7-diynoateglucoside	Food related
4,4-Dihydroxystilbene	Unknown
Cresylsaligenin	Unknown
2-(3-Carboxy-3-aminopropyl)-L-histidine	Microbiota; Food related
Zedoarol	Food related
Pelubiprofen	Drug related
2-oxo-3-phenylpropanoate	Host; Microbiota; Food related; Drug related
8-Deoxylactucin	Food related
1,4-CyclohexanedicarboxylicAcid	Unknown
Undecanedioicacid	Food related
2-Hydroxydecanedioicacid	Food related
3Hydroxycoumarin	Food related
Phenmedipham	Unknown
Psilostachyin	Food related
EUPARIN	Unknown
1,2,3,4-Tetrahydroisoquinolin-1-ylformate	Unknown
Hygrine	Microbiota; Food related
2-Amino-3,8-dimethyl-3H-imidazo[4,5-fquinoxaline	Food related
Equol	Microbiota; Food related; Drug related
Sanfetrinem	Unknown
Daumone	Unknown
8-Methylnonenoate	Food related
Byssochlamicacid	Food related
Simazine	Unknown
Tocopheronicacid	Food related
(1S,2S,4S,5R)-1,8-Epoxy-p-menthane-2,5-diol	Food related
CorchoionolC9-glucoside	Food related
Desmedipham	Unknown
13-Hydroxyabscisicacid	Food related
Umbelliferone	Microbiota; Food related
5-(2-Furanyl)-1,2,3,4,5,6-hexahydro-7H-cyclopenta[bpyridin-7-one	Food related
Glutethimide	Drug related
(S)-3-Mercaptohexylacetate	Food related
Dehydrocyanaropicrin	Food related
Propofolglucuronide	Unknown
5,6-Dihydro-5-hydroxy-6-methyl-2H-pyran-2-one	Food related
(R)-Kawain	Food related; Drug related
(+/-)-Pelletierine	Food related
N-OCTANOYL-L-HOMOSERINELACTONE	Unknown
XenognosinA	Food related
(+/-)-Menthylacetate	Food related
ProtocatechuicAcid	Microbiota; Food related; Drug related
Linalylacetate	Food related
1,2-Dihydroxy-3,4-epoxy-1,2,3,4-tetrahydronaphthalene	Unknown
Toralactone	Food related
4-(3-Methyl-2-butenoxy)-iso-nitroso-acetophenone	Food related
GibberellinA29-catabolite	Unknown
Homoferreirin	Food related
N-Acetyl-DL-Tryptophan	Unknown
Vitexin	Food related; Drug related
GinkgolideB	Microbiota; Food related; Drug related
Indolelacticacid	Microbiota; Food related; Drug related
4-coumaroylshikimate	Food related
N-PalmitoylCysteine	Unknown
(1beta,2beta,5beta)-p-Menth-3-ene-1,2,5-triol	Food related
TranexamicAcid	Drug related
4-Hydroxyphenylacetaldehyde	Host; Microbiota; Food related
Homopisatin	Food related
Phaseolicacid	Food related
1,2-Cyclohexanedicarboxylicacid	Unknown
N(4)-Acetylsulfamethazine	Unknown
ORTHOTHYMOTINICACID	Unknown
Scopoletin	Microbiota; Food related
4-Ethoxybenzamide	Unknown
N-lactoyl-phenylalanine	Unknown
2,3-Dimethylphenol	Food related
4-Hydroxycyclohexylcarboxylicacid	Microbiota; Food related
3,4-Dihydro-2H-1-benzopyran-2-one	Food related
OsmanthusideA	Food related
Boc-D-phenylalanine	Unknown
Benzyloxycarbonylvalyl-alanyl-aspartylFluoromethylKetone	Unknown
MytilinB	Food related
12-Oxo-20-trihydroxy-leukotrieneB4	Food related
D-Gluconicacid	Host; Microbiota; Food related; Drug related
2,7-dihydroxy-4-methoxyisoflavanone	Food related
Ethosuximide	Drug related; Environment
10-Hydroxydecanoicacid	Unknown
4-Hydroxyphenylacetylglutamicacid	Food related
1-Ethyl-9H-pyrido[3,4-bindole	Unknown
Dibenzodiazepine	Unknown
Cucurbicacid	Food related
Cromakalim	Unknown
Ethylbenzoate	Food related
DiacetoneAlcohol	Food related
N-Acetyl-D-phenylalanine	Microbiota
Luteolin-6-C-Glucoside	Microbiota; Food related
7-Epijasmonicacid	Food related
D-Sorbitol	Host; Microbiota; Food related; Drug related
6b-Angeloyl-3b,8b,9b-trihydroxy-7(11)-eremophilen-12,8-olide	Food related
Tetrahydro-2-methyl-3-furanol	Food related
Islatravir	Unknown
(2S,3R,4S,5R,6R)-6-Ethyloxane-2,3,4,5-tetrol	Unknown
2-Furancarboxylicacid	Microbiota; Food related
1,2-dibutyrin	Microbiota; Food related
P-TolylSulfate	Unknown
Isovalericacid	Microbiota; Food related; Drug related
Cis-4-Hydroxycyclohexylaceticacid	Microbiota; Food related
Phenacetin	Drug related
3-MethyladipicAcid	Food related
Ketoprofen	Drug related
1-Piperidinecarboxaldehyde	Food related; Drug related
Sativan	Microbiota; Food related
Formyl-5-hydroxykynurenamine	Host; Microbiota; Food related
HydroxypropionicAcid	Host; Microbiota; Food related; Drug related
3-(4-Hydroxyphenyl)lactate	Microbiota; Food related
(+)-gamma-Hydroxy-L-homoarginine	Food related
Caprylicacid	Host; Microbiota; Food related; Drug related
D-Vacciniin	Food related
Phenazine	Unknown
5-Hydroxyindoleacetate	Host; Microbiota; Food related
O-Cresol	Microbiota; Food related; Environment
SenkyunolideN	Food related
Traumatin	Food related
Asparaginylarginine	Food related
Diplosporin	Food related
Polyethylene,oxidized	Food related
Canin	Food related
(1R,6R)-6-hydroxy-2-succinylcyclohexa-2,4-diene-1-carboxylate	Microbiota; Food related; Drug related
L-Prolinamide,5-oxo-L-prolyl-L-norvalyl-	Unknown
N-Acetyl-L-Tyrosine	Food related; Drug related
Camonagrel	Unknown
SyringicAcid	Microbiota; Food related
N-Phenylacetylasparticacid	Food related
Diallylsulfone	Unknown
12-Hydroxyjasmonicacidglucoside	Food related
Isopropylbeta-D-glucoside	Food related
3,4-Methylenedioxybenzoicacid	Food related
(3S,4R,5R)-1,3,4,5,6-Pentahydroxy-1-morpholin-4-ylhexan-2-one	Unknown
PimelicAcid	Microbiota; Food related; Drug related
8-Methoxykynurenate	Unknown
Dihydroconiferylalcohol	Food related
Diphenylhydantoicacid	Unknown
Trans-4-Aminocyclohexanecarboxylicacid	Unknown
Jasmoloneglucoside	Food related
PhthalicAcid	Microbiota; Food related; Drug related
4-Acetoxyphenol	Microbiota
Phenylpyruvicacid	Host; Microbiota; Food related; Drug related
Prenylglucoside	Food related
Casimiroin	Food related; Drug related
4-Aminosalicylicacid	Drug related
Efegatran	Unknown
Jasmonicacid	Microbiota; Food related
4-Aminophenylmannoside	Unknown
2-Aminophenol	Microbiota; Drug related
Nonate	Food related
Glutamylphenylalanine	Unknown
Butyl(S)-3-hydroxybutyrateglucoside	Food related
Peperinicacid	Food related
3-(Hydroxymethyl)-2-heptanone	Food related
Catechin7-glucoside	Food related
Anisatin	Food related
Chorismate	Microbiota; Food related
Acetovanillone	Microbiota; Food related; Drug related
Subericacid	Food related
4-Bis(2-hydroxyethyl)amino-L-phenylalanine	Unknown
GibberellinA7	Microbiota; Food related
N-lactoyl-Methionine	Unknown
(3R,5S)-1-pyrroline-3-hydroxy-5-carboxylicAcid	Host; Microbiota
3-(1-Hydroxymethyl-1-propenyl)pentanedioicacid	Food related
1-Ipomeanol	Food related
Thalidomide	Drug related; Environment
3-(3,5-dihydroxyphenyl)-1-propanoicacidsulphate	Food related
Tryptophyl-Asparagine	Food related
TuckolideDecarestrictineD	Unknown
5-Dihydroxyhept-6-enoicacid	Unknown
Pyridoxal	Host; Microbiota; Food related; Drug related
Allantoicacid	Host; Microbiota; Food related; Drug related
Fluazifop	Unknown
Cotinineglucuronide	Host; Microbiota; Food related
N-alpha-Acetyl-L-lysine	Food related
N2-Succinyl-L-glutamicacid5-semialdehyde	Microbiota; Food related
Muscomin	Food related
MethylmalonicAcid	Host; Microbiota; Food related; Drug related
Lamivudinesulfoxide	Unknown
1-(2,4-Dihydroxyphenyl)-1-butanone	Food related
Isopropylmaleicacid	Microbiota; Food related
CitricAcid	Host; Microbiota; Food related; Drug related; Environment
Trans-AconiticAcid	Microbiota; Food related
3-(4-Hydroxy-3-methoxyphenyl)-1,2-propanediol	Food related
Epsilon-caprolactam	Food related
Methohexital	Drug related; Environment
(R)-2-Hydroxy-2H-1,4-benzoxazin-3(4H)-one	Food related
L-Tryptophan	Host; Microbiota; Food related; Drug related; Environment
Morph	Host; Microbiota; Food related; Drug related; Environment
L-Arctigenin	Unknown
2-(1-Ethoxyethoxy)propanoicacid	Unknown
Beta-D-ribosylnicotinate	Host; Microbiota; Food related
3-EthoxypropanoicAcid	Unknown
Beta-D-Glucopyranuronicacid	Food related
(3R,4R,5R)-3-Fluoro-5-(hydroxymethyl)oxolane-2,3,4-triol	Unknown
L-Pyridosine	Food related
2-Keto-3-Deoxy-D-MannooctanoicAcid	Unknown
2-Fluorothymidine	Unknown
5-Hydroxy-3,3,4,7,8-pentamethoxyflavone	Food related
Glucosepropionate	Unknown
Zeanicacid	Food related
3alpha,4,7,7alpha-Tetrahydro-4-hydroxy-1H-isoindole-1,3(2H)-dione	Food related
2-Hydroxyhept-5-enoylcarnitine	Unknown
4(1H)-Pyridinone,3-hydroxy-1-(3-hydroxypropyl)-2-methyl-	Unknown
1-Salicylateglucuronide	Food related
4-Acetyl-2-methylpyridine	Food related
3-(Methylthio)propylacetate	Food related
Trans-1,2-Dihydrobenzene-1,2-diol	Food related
1-[3,4-Dihydroxy-5-(hydroxymethyl)oxolan-2-yl-4-hydroxyhydropyridin-2-one	Unknown
VerimolJ	Food related
AzelaicAcid	Microbiota; Food related; Drug related; Environment
Heliotridine	Unknown
6-Hydroxydopamine	Food related; Drug related
Arecaidine	Food related
Pisatoside	Food related
3-Amino-3-(4-hydroxyphenyl)propanoicAcid	Food related
Homovanillicacid	Host; Microbiota; Food related
Gly-Ile	Food related
Pretyrosine	Microbiota; Food related
Glyceryl5-hydroxydecanoate	Food related
Kinetin	Food related; Drug related
4-HydroxymandelicAcid	Food related
Isopyridoxal	Food related
8-O-Acetylshanzhisidemethylester	Unknown
3-Dehydroshikimate	Food related
Ethyl2-propenesulfinate	Food related
3-hydroxy-3-methyl-Glutaricacid	Food related; Drug related
Dantrolene	Drug related
3-HydroxyanthranilicAcid	Host; Microbiota; Food related; Drug related
3-Furoicacid	Food related
Porphobilinogen	Host; Microbiota; Food related; Drug related
Alpha-KetoisovalericAcid	Host; Microbiota; Food related; Drug related
4-Pyridoxicacid	Host; Microbiota; Food related
GlabrinA	Food related
Pyramid	Unknown
8-Hydroxyacyclovir	Unknown
CitramalicAcid	Microbiota; Food related
Adrenochromeo-semiquinone	Food related
N-Lactoylvaline	Unknown
2-(Acetylamino)-2-deoxy-alpha-D-mannopyranose	Unknown
Poly-g-D-glutamate	Microbiota; Food related
TETRAHYDROURIDINE	Drug related
Xanthine	Host; Microbiota; Food related; Drug related
Succinicanhydride	Food related
3-Oxopentanoicacid	Unknown
MaleicAcid	Microbiota; Food related; Drug related
5-(Hydroxymethyl)-1H-pyrrole-2-carbaldehyde	Unknown
Gamma-Glutamylglutamicacid	Food related
Inosine	Host; Microbiota; Food related; Drug related
GlycericAcid	Host; Microbiota; Food related
Deoxyinosine	Host; Microbiota; Food related; Drug related
2,3,4,5-Tetrahydroxy-6-(1,2,3,4-tetrahydroxybutyl)oxane-2-carbaldehyde	Unknown
Deoxyguanosine	Host; Microbiota; Food related
2-Isopropyl-3-oxosuccinate	Microbiota; Food related
L-HypoglycinA	Food related
5-Dehydroquinicacid	Microbiota; Food related; Drug related
Glucosepyruvatelactate	Unknown
10-(2,3-Dihydroxypropoxy)-10-oxodecanoicacid	Unknown
3,4-Dihydroxyphenylacetamidine	Unknown
4,6-O-Ethylidene-alpha-D-glucose	Unknown
2-HydroxynicotinicAcid	Unknown
4-Methoxychalcone	Food related
Aminocaproicacid	Microbiota; Food related; Drug related
Gamma-Glutamylleucine	Food related
5,6-Dihydro-11-methoxyyangonin	Food related
Mevalonicacid	Host; Microbiota; Food related; Drug related
3-Methylcrotonylglycine	Food related
Threonylglutamicacid	Food related
Gamma-Glutamylalanine	Host; Microbiota; Food related
2-HydroxybutyricAcid	Host; Microbiota; Food related
Tiglicacid	Food related
Pyrrolinehydroxycarboxylicacid	Host; Microbiota; Food related
Methoxycatecholamine	Unknown
7-Methyladenine	Food related
MacromomycinB	Unknown
AminosalicylicAcid	Drug related
Mytilitol	Food related
Oxoglutaricacid	Host; Microbiota; Food related; Drug related
2-Furoylglycine	Microbiota; Food related
Oxypurinol	Food related; Drug related
N-Acetyl-L-GlutamicAcid	Host; Microbiota; Food related; Drug related
Osmundalactone	Food related
Glycyl-D-proline	Food related
O-Succinyl-L-homoserine	Microbiota
N-Acetyl-L-Alanine	Microbiota; Food related; Drug related
Ribonolactone	Food related
L-Proline,1-acetyl-4-hydroxy-,cis-	Unknown
D-Erythrose	Food related
D-Glucaro-1,4-lactone	Food related
A-L-threo-4-Hex-4-enopyranuronosyl-D-galacturonicacid	Food related
Hexafluoroacetylacetone	Unknown
L-2-Hydroxyglutaricacid	Microbiota; Food related
D-Arabinono-1,4-lactone	Microbiota; Food related
Thiacloprid	Drug related
2,3-Butanedionemonoxime	Unknown
(+/-)-3,4-Methylenedioxy-5,7-dimethylepicatechin	Food related
Fumaricacid	Host; Microbiota; Food related; Drug related; Environment
L-Asparticacid	Host; Microbiota; Food related; Drug related
(3S,5R,6R,7E)-3,5,6-Trihydroxy-7-megastigmen-9-one	Food related
Fluoromethyl2,2-difluoro-1-(trifluoromethyl)vinylether	Unknown
2,3,4-Trihydroxybutanoicacid	Microbiota; Food related; Drug related
N-(2-Hydroxy-3,3,3-trifluoropropyl)-2-(2-nitro-1-imidazolyl)acetamide	Unknown
5,8-Dimethoxychalepensin	Food related
Uridine	Host; Microbiota; Food related; Drug related
3-Hydroxyadipicacid3,6-lactone	Food related
Beta-D-Glucosamine	Food related
3-Methylthiopropionicacid	Host; Microbiota; Food related
3-AminopentanedioicAcid	Unknown
L-3-Aminodihydro-2(3H)-furanone	Food related; Drug related
6-HydroxynicotinicAcid	Microbiota; Food related
2-FuroicAcid	Microbiota; Food related
Rhamnose	Microbiota; Food related; Drug related
ShikimicAcid	Microbiota; Food related
(2s,3r,4s,5r)-3,4,5-Trihydroxy-6-oxopiperidine-2-carboxylicacid	Unknown
5-Hydroxymethyluracil	Food related
D-Digitoxose	Unknown
Threonolactone	Food related
4-Amino-2-methylenebutanoicacid	Food related
2,4-Bis(methylthio)butyricacid	Unknown
Erythrose	Food related
Baikiain	Food related
N-Formylglycine	Unknown
Cis-p-Coumaricacid	Food related
2-(Hydroxymethoxy)aceticacid	Unknown
Ribonicacid	Food related
4-Oxododecanedioicacid	Unknown
6-HydroxyhexanoicAcid	Microbiota; Food related
MJDBISSN00000009	Unknown
MJDBISSN00000001	Unknown
MJDBISSN00000003	Unknown
13,14-dihydro-19(R)-hydroxyPGE1	Unknown
Erythronolactone	Unknown
7(14)-Bisabolene-2,3,10,11-tetrol	Food related
9,10,13-TriHOME	Food related
(9Z,11R,12S,13S,15Z)-12,13-Epoxy-11-hydroxy-9,15-octadecadienoicacid	Food related
9,10-DHOME	Food related
CorchorifattyacidF	Microbiota; Food related
ThromboxaneB2	Food related
11-Dehydro-2,3-dinor-txb2	Unknown
3-Hydroxytetradecanedioicacid	Food related
Deoxyuridine	Host; Microbiota; Food related; Drug related
VerimolB	Food related
Zingerone	Food related; Drug related
(+/-)-Enterolactone	Food related
2-Deoxyuridine	Host; Microbiota; Food related; Drug related
Lichenin	Food related
3-Methylglutaricacid	Food related
Ethylglucuronide	Food related
Tetradecanedioicacid	Food related
Floionolicacid	Microbiota; Food related
Glutamylvaline	Food related
2-Hydroxy-2-(2-oxopropyl)butanedioicacid	Unknown
D-Glucuronolactone	Host; Microbiota; Food related; Drug related
Valylglutamicacid	Food related
(-)-11-Hydroxy-9,15,16-trioxooctadecanoicacid	Food related
(R)-Dihydromaleimide	Food related
(4-Ethoxyphenyl)urea	Food related
2-Keto-6-acetamidocaproate	Food related
Palatinose	Microbiota
2-Deoxy-2-fluoro-alpha-D-galactopyranose	Unknown
QuinicAcid	Microbiota; Food related
2-C-Methyl-1,4-erythrono-D-lactone	Food related
GluconicAcid	Host; Microbiota; Food related; Drug related
N2-Acetyl-L-ornithine	Host; Microbiota; Food related
Imidazole-4-acetaldehyde	Host; Microbiota; Food related
Histidinal	Microbiota; Food related
3,4-Dihydroxy-2-hydroxymethyl-1-pyrrolidinepropanamide	Food related
L-Alanine	Host; Microbiota; Food related; Drug related; Environment
2-Cyano-2-(3,4-dihydroxy-benzyl)-thioacetamide	Unknown
D-Ribulose	Host; Microbiota; Food related
TricarballylicAcid	Microbiota; Food related; Drug related
3-Hydroxypicolinicacid	Food related
N-Acetyl-L-glutamate5-semialdehyde	Microbiota; Food related
L-Sorbinose	Microbiota; Food related
Norepinephrine	Host; Microbiota; Food related; Drug related
3-Hydroxy-3-methylglutarate	Food related; Drug related
5-phosphonooxy-L-lysine	Host; Microbiota
D-2-Hydroxyglutaricacid	Microbiota; Food related
Hesperetin3-O-sulfate	Food related
Prolylglycine	Food related
4-Oxo-L-proline	Unknown
3-Amino-2,3-dihydrobenzoicacid	Food related; Drug related
Threonicacid	Microbiota; Food related; Drug related
Beta-Tyrosine	Food related
L-Metanephrine	Host; Microbiota
5-Methoxy-3,4-methylenedioxyamphetamine	Drug related
5,6-Dihydro-5-azacytidine	Drug related
NicotinuricAcid	Food related
Dihydroxyacetone	Host; Microbiota; Food related; Drug related
3-HydroxybutanoicAcid	Host; Microbiota; Food related
3-Methyl-2-OxovalericAcid	Host; Microbiota; Food related; Drug related
4-Hydroxycinnamicacid	Microbiota; Food related; Drug related
4-HydroxyphenylaceticAcid	Host; Microbiota; Food related
4-Nitrophenol	Microbiota; Food related; Drug related; Environment
4a-Methylzymosterol-4-carboxylicacid	Host; Microbiota; Food related
9,10-Dihydroxystearicacid	Food related
Aconiticacid	Microbiota; Food related
Artecanin	Food related
Artemisin	Drug related
Ascorbicacid	Microbiota; Food related; Drug related
AsparticAcid	Host; Microbiota; Food related; Drug related
Benzoate	Microbiota; Food related; Drug related; Environment
CaffeicAcid	Microbiota; Food related
D-Apiose	Food related
D-Fructose	Microbiota; Food related; Drug related
D-Galactose	Host; Microbiota; Food related
D-Glucose	Host; Microbiota; Food related; Drug related
D-Glucuronicacid	Host; Microbiota; Food related; Drug related
Dehydroascorbicacid	Microbiota; Food related; Drug related
Diglyceride	Food related
DodecanedioicAcid	Food related
Genistein	Microbiota; Food related; Drug related; Environment
Hexanal	Host; Food related
Hydroquinone	Microbiota; Food related; Drug related; Environment
Isocitrate	Host; Microbiota; Food related; Drug related
IsocitricAcid	Host; Microbiota; Food related; Drug related
L-GlutamicAcid	Host; Microbiota; Food related; Drug related
LacticAcid	Host; Microbiota; Food related; Drug related; Environment
Levonordefrin	Drug related
MalicAcid	Host; Microbiota; Food related
MalonicAcid	Host; Microbiota; Food related; Drug related
MelilotocarpanA	Food related
MesaconicAcid	Microbiota; Food related
N-Acetyl-D-galactosamine	Host; Food related; Drug related
Pecticacid	Food related
Phenylacetylglutamine	Microbiota; Food related
Phenyllacticacid	Microbiota; Drug related
Pyrocatechol	Microbiota; Food related; Drug related; Environment
Sedoheptulose	Host; Food related

## Sheet: Table S8
Table S8. The enrichment analysis of the metabolites from microbiota, co-metabolism and host
ID	Name	P-value	Sources
ko00020	Citrate cycle (TCA cycle)	5.76e-07	co-metabolism
ko00720	Carbon fixation pathways in prokaryotes	3.46e-05	co-metabolism
ko00380	Tryptophan metabolism	6.5e-05	co-metabolism
ko00220	Arginine biosynthesis	0.00101	co-metabolism
ko00470	D-Amino acid metabolism	0.00138	co-metabolism
ko00630	Glyoxylate and dicarboxylate metabolism	0.00138	co-metabolism
ko00250	Alanine, aspartate and glutamate metabolism	0.00181	co-metabolism
ko00330	Arginine and proline metabolism	0.00214	co-metabolism
ko00480	Glutathione metabolism	0.00267	co-metabolism
ko00997	Biosynthesis of various other secondary metabolites	0.00705	co-metabolism
ko01053	Biosynthesis of siderophore group nonribosomal peptides	0.00959	co-metabolism
ko00310	Lysine degradation	0.0105	co-metabolism
ko00970	Aminoacyl-tRNA biosynthesis	0.0105	co-metabolism
ko00350	Tyrosine metabolism	0.0129	co-metabolism
ko00620	Pyruvate metabolism	0.0251	co-metabolism
ko00680	Methane metabolism	0.0363	co-metabolism
ko00360	Phenylalanine metabolism	0.053	co-metabolism
ko00650	Butanoate metabolism	0.057	co-metabolism
ko00052	Galactose metabolism	0.062	co-metabolism
ko00365	Furfural degradation	0.069	co-metabolism
ko00053	Ascorbate and aldarate metabolism	0.075	co-metabolism
ko00670	One carbon pool by folate	0.077	co-metabolism
ko00333	Prodigiosin biosynthesis	0.149	co-metabolism
ko00710	Carbon fixation in photosynthetic organisms	0.156	co-metabolism
ko00230	Purine metabolism	0.177	co-metabolism
ko00430	Taurine and hypotaurine metabolism	0.179	co-metabolism
ko00643	Styrene degradation	0.179	co-metabolism
ko00290	Valine, leucine and isoleucine biosynthesis	0.186	co-metabolism
ko00410	beta-Alanine metabolism	0.201	co-metabolism
ko00332	Carbapenem biosynthesis	0.208	co-metabolism
ko00770	Pantothenate and CoA biosynthesis	0.215	co-metabolism
ko00561	Glycerolipid metabolism	0.236	co-metabolism
ko00785	Lipoic acid metabolism	0.249	co-metabolism
ko00340	Histidine metabolism	0.256	co-metabolism
ko00400	Phenylalanine, tyrosine and tryptophan biosynthesis	0.263	co-metabolism
ko00300	Lysine biosynthesis	0.263	co-metabolism
ko00946	Degradation of flavonoids	0.269	co-metabolism
ko00640	Propanoate metabolism	0.282	co-metabolism
ko00280	Valine, leucine and isoleucine degradation	0.302	co-metabolism
ko00404	Staurosporine biosynthesis	0.308	co-metabolism
ko00260	Glycine, serine and threonine metabolism	0.344	co-metabolism
ko00564	Glycerophospholipid metabolism	0.362	co-metabolism
ko00760	Nicotinate and nicotinamide metabolism	0.368	co-metabolism
ko00051	Fructose and mannose metabolism	0.379	co-metabolism
ko00040	Pentose and glucuronate interconversions	0.396	co-metabolism
ko00270	Cysteine and methionine metabolism	0.406	co-metabolism
ko00240	Pyrimidine metabolism	0.422	co-metabolism
ko00982	Drug metabolism - cytochrome P450	0.453	co-metabolism
ko00998	Biosynthesis of various antibiotics	0.463	co-metabolism
hsa00120	Primary bile acid biosynthesis	0.084	host
hsa00980	Metabolism of xenobiotics by cytochrome P450	0.122	host
hsa00140	Steroid hormone biosynthesis	0.151	host
ko00362	Benzoate degradation	0.00529	microbiota
ko00627	Aminobenzoate degradation	0.00559	microbiota
ko00460	Cyanoamino acid metabolism	0.0327	microbiota
ko00626	Naphthalene degradation	0.0327	microbiota
ko00363	Bisphenol degradation	0.0435	microbiota
ko00621	Dioxin degradation	0.051	microbiota
ko00624	Polycyclic aromatic hydrocarbon degradation	0.065	microbiota
ko00999	Biosynthesis of various plant secondary metabolites	0.125	microbiota
ko00642	Ethylbenzene degradation	0.144	microbiota
ko00592	alpha-Linolenic acid metabolism	0.163	microbiota
ko00361	Chlorocyclohexane and chlorobenzene degradation	0.176	microbiota
ko00660	C5-Branched dibasic acid metabolism	0.218	microbiota
ko01051	Biosynthesis of ansamycins	0.226	microbiota
ko00401	Novobiocin biosynthesis	0.26	microbiota
ko00730	Thiamine metabolism	0.277	microbiota
ko00623	Toluene degradation	0.339	microbiota
ko00622	Xylene degradation	0.346	microbiota
